# Supplementary material for: Endothelial alpha globin is a nitrite reductase
Source: Nat Commun. 2022 Oct 27;13:6405. doi: 10.1038/s41467-022-34154-3 (PMC9613979; doi:10.1038/s41467-022-34154-3)
Supplement: Supplementary file 3 — Source Data [file 41467_2022_34154_MOESM3_ESM.xlsx]

## Sheet: Figure 2a
Table 1
time	alpha	VAR3	time	Hba	VAR6	Parameters	Predicted	Residuals	x column	y column	VAR12	SumSq	Iterations	y0-Final	a-Final	b-Final
0	100		0	100		0.0914806	99.9589	0.0411317	0	99.9589		5.71482	18	0.0914806	99.8674	0.0122808
						99.8674	--	--	2.53906	96.8929		5.71482	11	0.0914806	99.8674	0.0122808
10	88.2389		10	99.4443		0.0122808	88.4176	-0.17864	5.07812	93.921		5.71482	10	0.0914806	99.8674	0.0122808
							--	--	7.61719	91.0404		5.71482	12	0.0914806	99.8674	0.0122808
20	78.2074		20	99.1664			78.21	-0.00262744	10.1562	88.2482		5.71482	13	0.0914806	99.8674	0.0122808
							--	--	12.6953	85.5418		5.71482	9	0.0914806	99.8674	0.0122808
30	69.2136		30	99.1664			69.1822	0.0314815	15.2344	82.9184		5.71482	8	0.0914806	99.8674	0.0122808
							--	--	17.7734	80.3756		5.71482	9	0.0914806	99.8674	0.0122808
40	61.2576		40	97.7771			61.1976	0.0600143	20.3125	77.9108		5.71482	9	0.0914806	99.8674	0.0122808
							--	--	22.8516	75.5217		5.71482	8	0.0914806	99.8674	0.0122808
50	54.3393		50	96.9436			54.1358	0.203544	25.3906	73.206		5.71482	13	0.0914806	99.8674	0.0122808
							--	--	27.9297	70.9613		5.71482	8	0.0914806	99.8674	0.0122808
60	47.767		60	96.3878			47.8901	-0.123121	30.4688	68.7856		5.71482	12	0.0914806	99.8674	0.0122808
							--	--	33.0078	66.6766		5.71482	8	0.0914805	99.8674	0.0122808
70	42.5783		70	95.2764			42.3662	0.212078	35.5469	64.6324		5.71482	8	0.0914806	99.8674	0.0122808
							--	--	38.0859	62.651		5.71482	8	0.0914806	99.8674	0.0122808
80	37.3896		80	94.9985			37.4807	-0.0911007	40.625	60.7304		5.71482	8	0.0914806	99.8674	0.0122808
							--	--	43.1641	58.8687		5.71482	25	0.0914806	99.8674	0.0122808
90	33.2386		90	93.6093			33.1597	0.0788596	45.7031	57.0642		5.71482	8	0.0914806	99.8674	0.0122808
							--	--	48.2422	55.3152		5.71482	8	0.0914806	99.8674	0.0122808
100	29.7794		100	92.7757			29.3381	0.441294	50.7812	53.6198		5.71482	8	0.0914806	99.8674	0.0122808
							--	--	53.3203	51.9764		5.71482	8	0.0914806	99.8674	0.0122808
110	25.9744		110	91.6642			25.9582	0.0161691	55.8594	50.3835		5.71482	8	0.0914806	99.8674	0.0122808
							--	--	58.3984	48.8395		5.71482	8	0.0914806	99.8674	0.0122808
120	22.5152		120	91.1085			22.9689	-0.453648	60.9375	47.3429		5.71482	8	0.0914806	99.8674	0.0122808
							--	--	63.4766	45.8923		5.71482	8	0.0914806	99.8674	0.0122808
130	20.0938		130	89.9971			20.325	-0.231188	66.0156	44.4862		5.71482	8	0.0914805	99.8674	0.0122808
							--	--	68.5547	43.1232		5.71482	10	0.0914805	99.8674	0.0122808
140	17.6724		140	89.1635			17.9867	-0.314269	71.0938	41.8021		5.71482	8	0.0914806	99.8674	0.0122808
							--	--	73.6328	40.5216		5.71482	8	0.0914806	99.8674	0.0122808
150	15.597		150	88.0521			15.9186	-0.321666	76.1719	39.2804		5.71482	8	0.0914806	99.8674	0.0122808
							--	--	78.7109	38.0773		5.71482	9	0.0914806	99.8674	0.0122808
160	14.2133		160	86.9406			14.0895	0.123763	81.25	36.9111		5.71482	8	0.0914805	99.8674	0.0122808
							--	--	83.7891	35.7807		5.71482	8	0.0914806	99.8674	0.0122808
170	12.8297		170	85.8292			12.4718	0.357811	86.3281	34.685		5.71482	8	0.0914806	99.8674	0.0122808
							--	--	88.8672	33.623		5.71482	8	0.0914806	99.8674	0.0122808
180	10.4083		180	84.7178			11.0411	-0.632834	91.4062	32.5935		5.71482	8	0.0914805	99.8674	0.0122808
							--	--	93.9453	31.5957		5.71482	8	0.0914806	99.8674	0.0122808
190	9.71643		190	83.8842			9.77568	-0.0592567	96.4844	30.6285		5.71482	10	0.0914806	99.8674	0.0122808
							--	--	99.0234	29.691		5.71482	8	0.0914806	99.8674	0.0122808
200	9.0246		200	82.4949			8.65651	0.368083	101.562	28.7823		5.71482	13	0.0914806	99.8674	0.0122808
							--	--	104.102	27.9015		5.71482	8	0.0914805	99.8674	0.0122808
210	7.98685		210	81.3835			7.66668	0.32017	106.641	27.0477		5.71482	8	0.0914805	99.8674	0.0122808
							--	--	109.18	26.2201		5.71482	8	0.0914806	99.8674	0.0122808
220	6.94911		220	80.5499			6.79125	0.157866	111.719	25.418		5.71482	8	0.0914806	99.8674	0.0122808
							--	--	114.258	24.6404		5.71482	12	0.0914806	99.8674	0.0122808
230	5.91137		230	78.8827			6.01698	-0.105609	116.797	23.8868		5.71482	11	0.0914806	99.8674	0.0122808
							--	--	119.336	23.1562		5.71482	8	0.0914806	99.8674	0.0122808
240	5.21954		240	78.0492			5.33219	-0.112649	121.875	22.4481		5.71482	11	0.0914806	99.8674	0.0122808
							--	--	124.414	21.7618		5.71482	8	0.0914806	99.8674	0.0122808
250	4.87363		250	76.382			4.72654	0.147087	126.953	21.0965		5.71482	9	0.0914806	99.8674	0.0122808
							--	--	129.492	20.4516		5.71482	12	0.0914806	99.8674	0.0122808
260	4.1818		260	75.5484			4.19088	-0.0090845	132.031	19.8265		5.71482	8	0.0914806	99.8674	0.0122808
							--	--	134.57	19.2207		5.71482	7	0.0914806	99.8674	0.0122808
270	3.83589		270	73.8813			3.71713	0.118754	137.109	18.6334		5.71482	16	0.0914806	99.8674	0.0122808
							--	--	139.648	18.0641		5.71482	8	0.0914806	99.8674	0.0122808
280	2.79814		280	72.7698			3.29813	-0.499985	142.188	17.5124		5.71482	8	0.0914806	99.8674	0.0122808
							--	--	144.727	16.9775		5.71482	8	0.0914806	99.8674	0.0122808
290	2.79814		290	71.1027			2.92755	-0.129404	147.266	16.4591		5.71482	8	0.0914806	99.8674	0.0122808
							--	--	149.805	15.9566		5.71482	8	0.0914806	99.8674	0.0122808
300	2.45223		300	69.7134			2.59979	-0.147564	152.344	15.4696		5.71482	12	0.0914806	99.8674	0.0122808
							--	--	154.883	14.9975		5.71482	8	0.0914806	99.8674	0.0122808
310	2.45223		310	68.602			2.30992	0.142312	157.422	14.5398		5.71482	8	0.0914806	99.8674	0.0122808
							--	--	159.961	14.0963		5.71482	8	0.0914806	99.8674	0.0122808
320	2.45223		320	67.2127			2.05354	0.398689	162.5	13.6663		5.71482	8	0.0914806	99.8674	0.0122808
							--	--	165.039	13.2496		5.71482	8	0.0914805	99.8674	0.0122808
330	1.7604		330	65.8234			1.82679	-0.0663914	167.578	12.8456		5.71482	8	0.0914806	99.8674	0.0122808
							--	--	170.117	12.454		5.71482	9	0.0914806	99.8674	0.0122808
340	1.41449		340	64.7119			1.62625	-0.211762	172.656	12.0745		5.71482	7	0.0914806	99.8674	0.0122808
							--	--	175.195	11.7066		5.71482	8	0.0914806	99.8674	0.0122808
350	1.7604		350	63.0448			1.44888	0.31152	177.734	11.35		5.71482	8	0.0914805	99.8674	0.0122808
							--	--	180.273	11.0044		5.71482	12	0.0914806	99.8674	0.0122808
360	1.41449		360	61.6555			1.29201	0.122476	182.812	10.6693		5.71482	8	0.0914806	99.8674	0.0122808
							--	--	185.352	10.3446		5.71482	8	0.0914806	99.8674	0.0122808
370	1.7604		370	60.2662			1.15327	0.607131	187.891	10.0298		5.71482	12	0.0914806	99.8674	0.0122808
							--	--	190.43	9.72471		5.71482	8	0.0914806	99.8674	0.0122808
380	1.06857		380	58.8769			1.03056	0.0380096	192.969	9.42897		5.71482	12	0.0914806	99.8674	0.0122808
							--	--	195.508	9.1423		5.71482	10	0.0914806	99.8674	0.0122808
390	0.376745		390	57.4876			0.922037	-0.545292	198.047	8.86444		5.71482	9	0.0914806	99.8674	0.0122808
							--	--	200.586	8.5951		5.71482	11	0.0914805	99.8674	0.0122808
400	1.06857		400	55.8205			0.826053	0.24252	203.125	8.33404		5.71482	8	0.0914805	99.8674	0.0122808
							--	--	205.664	8.08099		5.71482	8	0.0914805	99.8674	0.0122808
410	1.06857		410	54.709			0.741161	0.327412	208.203	7.8357		5.71482	10	0.0914806	99.8674	0.0122808
							--	--	210.742	7.59795		5.71482	8	0.0914806	99.8674	0.0122808
420	0.722659		420	53.0419			0.66608	0.0565792	213.281	7.3675		5.71482	12	0.0914806	99.8674	0.0122808
							--	--	215.82	7.14412		5.71482	8	0.0914806	99.8674	0.0122808
430	0.722659		430	51.9304			0.599675	0.122984	218.359	6.9276		5.71482	8	0.0914806	99.8674	0.0122808
							--	--	220.898	6.71773		5.71482	8	0.0914805	99.8674	0.0122808
440	0.722659		440	50.5412			0.540945	0.181714	223.438	6.5143		5.71482	8	0.0914805	99.8674	0.0122808
							--	--	225.977	6.31712		5.71482	8	0.0914805	99.8674	0.0122808
450	1.06857		450	49.1519			0.489002	0.579571	228.516	6.12599		5.71482	8	0.0914806	99.8674	0.0122808
							--	--	231.055	5.94072		5.71482	8	0.0914805	99.8674	0.0122808
460	0.376745		460	47.4847			0.443062	-0.0663173	233.594	5.76115		5.71482	8	0.0914806	99.8674	0.0122808
							--	--	236.133	5.58709		5.71482	8	0.0914805	99.8674	0.0122808
470	0.722659		470	46.3733			0.402431	0.320228	238.672	5.41837		5.71482	7	0.0914806	99.8674	0.0122808
							--	--	241.211	5.25483		5.71482	8	0.0914805	99.8674	0.0122808
480	0.722659		480	45.2618			0.366496	0.356163	243.75	5.09631		5.71482	8	0.0914806	99.8674	0.0122808
							--	--	246.289	4.94266		5.71482	8	0.0914806	99.8674	0.0122808
490	0.722659		490	43.5947			0.334713	0.387946	248.828	4.79373		5.71482	8	0.0914806	99.8674	0.0122808
							--	--	251.367	4.64937		5.71482	13	0.0914805	99.8674	0.0122808
500	0.722659		500	42.4833			0.306604	0.416055	253.906	4.50944		5.71482	8	0.0914806	99.8674	0.0122808
							--	--	256.445	4.3738		5.71482	8	0.0914806	99.8674	0.0122808
510	0.0308308		510	41.094			0.281743	-0.250912	258.984	4.24233		5.71482	11	0.0914806	99.8674	0.0122808
							--	--	261.523	4.1149		5.71482	13	0.0914806	99.8674	0.0122808
520	0.0308308		520	39.7047			0.259755	-0.228924	264.062	3.99138		5.71482	8	0.0914805	99.8674	0.0122808
							--	--	266.602	3.87165		5.71482	8	0.0914806	99.8674	0.0122808
530	0.376745		530	38.8711			0.240308	0.136437	269.141	3.7556		5.71482	8	0.0914806	99.8674	0.0122808
							--	--	271.68	3.64311		5.71482	9	0.0914806	99.8674	0.0122808
540	-0.315083		540	37.2039			0.223109	-0.538192	274.219	3.53407		5.71482	8	0.0914805	99.8674	0.0122808
							--	--	276.758	3.42838		5.71482	8	0.0914806	99.8674	0.0122808
550	0.376745		550	36.0925			0.207897	0.168848	279.297	3.32594		5.71482	8	0.0914806	99.8674	0.0122808
							--	--	281.836	3.22664		5.71482	8	0.0914805	99.8674	0.0122808
560	0.376745		560	34.9811			0.194443	0.182302	284.375	3.13039		5.71482	8	0.0914805	99.8674	0.0122808
							--	--	286.914	3.03709		5.71482	13	0.0914806	99.8674	0.0122808
570	0.0308308		570	33.8696			0.182544	-0.151713	289.453	2.94666		5.71482	8	0.0914805	99.8674	0.0122808
							--	--	291.992	2.859		5.71482	7	0.0914806	99.8674	0.0122808
580	0.376745		580	33.0361			0.17202	0.204725	294.531	2.77404		5.71482	11	0.0914806	99.8674	0.0122808
							--	--	297.07	2.69168		5.71482	8	0.0914806	99.8674	0.0122808
590	-0.315083		590	31.6468			0.162712	-0.477796	299.609	2.61186		5.71482	12	0.0914805	99.8674	0.0122808
							--	--	302.148	2.53448		5.71482	8	0.0914806	99.8674	0.0122808
600	-0.315083		600	30.8132			0.15448	-0.469564	304.688	2.45948		5.71482	8	0.0914806	99.8674	0.0122808
							--	--	307.227	2.38678		5.71482	12	0.0914806	99.8674	0.0122808
610	0.0308308		610	29.4239			0.1472	-0.116369	309.766	2.31631		5.71482	7	0.0914806	99.8674	0.0122808
							--	--	312.305	2.24801		5.71482	9	0.0914806	99.8674	0.0122808
620	-0.315083		620	28.3125			0.140761	-0.455844	314.844	2.1818		5.71482	13	0.0914806	99.8674	0.0122808
							--	--	317.383	2.11763		5.71482	8	0.0914806	99.8674	0.0122808
630	-0.315083		630	27.201			0.135065	-0.450149	319.922	2.05542		5.71482	8	0.0914805	99.8674	0.0122808
							--	--	322.461	1.99513		5.71482	8	0.0914805	99.8674	0.0122808
640	0.0308308		640	26.3674			0.130028	-0.0991977	325	1.93669		5.71482	8	0.0914806	99.8674	0.0122808
							--	--	327.539	1.88004		5.71482	9	0.0914805	99.8674	0.0122808
650	-0.315083		650	25.256			0.125574	-0.440657	330.078	1.82513		5.71482	12	0.0914806	99.8674	0.0122808
									332.617	1.7719		5.71482	10	0.0914805	99.8674	0.0122808
			660	24.1446					335.156	1.72031		5.71482	8	0.0914806	99.8674	0.0122808
									337.695	1.67031		5.71482	8	0.0914806	99.8674	0.0122808
			670	23.8667					340.234	1.62184		5.71482	11	0.0914806	99.8674	0.0122808
									342.773	1.57485		5.71482	12	0.0914806	99.8674	0.0122808
			680	22.7553					345.312	1.52931		5.71482	9	0.0914805	99.8674	0.0122808
									347.852	1.48517		5.71482	11	0.0914806	99.8674	0.0122808
			690	21.366					350.391	1.44239		5.71482	11	0.0914806	99.8674	0.0122808
									352.93	1.40091		5.71482	8	0.0914805	99.8674	0.0122808
			700	20.8103					355.469	1.36071		5.71482	8	0.0914805	99.8674	0.0122808
									358.008	1.32175		5.71482	14	0.0914805	99.8674	0.0122808
			710	20.2546					360.547	1.28398		5.71482	11	0.0914806	99.8674	0.0122808
									363.086	1.24737		5.71482	11	0.0914806	99.8674	0.0122808
			720	19.421					365.625	1.21188		5.71482	11	0.0914806	99.8674	0.0122808
									368.164	1.17748		5.71482	12	0.0914805	99.8674	0.0122808
			730	18.5874					370.703	1.14414		5.71482	7	0.0914805	99.8674	0.0122808
									373.242	1.11182		5.71482	8	0.0914806	99.8674	0.0122808
			740	17.1981					375.781	1.0805		5.71482	13	0.0914806	99.8674	0.0122808
									378.32	1.05014		5.71482	8	0.0914805	99.8674	0.0122808
			750	16.6424					380.859	1.0207		5.71482	8	0.0914805	99.8674	0.0122808
									383.398	0.992177		5.71482	8	0.0914806	99.8674	0.0122808
			760	16.3645					385.938	0.964525		5.71482	12	0.0914805	99.8674	0.0122808
									388.477	0.937722		5.71482	8	0.0914806	99.8674	0.0122808
			770	15.531					391.016	0.911742		5.71482	7	0.0914805	99.8674	0.0122808
									393.555	0.88656		5.71482	14	0.0914806	99.8674	0.0122808
			780	14.9752					396.094	0.86215		5.71482	12	0.0914806	99.8674	0.0122808
									398.633	0.83849		5.71482	12	0.0914806	99.8674	0.0122808
			790	14.1417					401.172	0.815557		5.71482	8	0.0914805	99.8674	0.0122808
									403.711	0.793327		5.71482	8	0.0914806	99.8674	0.0122808
			800	13.8638					406.25	0.77178		5.71482	12	0.0914805	99.8674	0.0122808
									408.789	0.750895		5.71482	8	0.0914806	99.8674	0.0122808
			810	13.3081					411.328	0.73065		5.71482	11	0.0914805	99.8674	0.0122808
									413.867	0.711027		5.71482	11	0.0914806	99.8674	0.0122808
			820	12.7524					416.406	0.692007		5.71482	8	0.0914805	99.8674	0.0122808
									418.945	0.673571		5.71482	8	0.0914805	99.8674	0.0122808
			830	11.9188					421.484	0.6557		5.71482	8	0.0914805	99.8674	0.0122808
									424.023	0.638378		5.71482	8	0.0914805	99.8674	0.0122808
			840	11.3631					426.562	0.621588		5.71482	10	0.0914805	99.8674	0.0122808
									429.102	0.605314		5.71482	8	0.0914806	99.8674	0.0122808
			850	10.8074					431.641	0.589539		5.71482	13	0.0914805	99.8674	0.0122808
									434.18	0.574248		5.71482	8	0.0914805	99.8674	0.0122808
			860	9.97378					436.719	0.559427		5.71482	8	0.0914805	99.8674	0.0122808
									439.258	0.545061		5.71482	8	0.0914806	99.8674	0.0122808
			870	9.97378					441.797	0.531135		5.71482	10	0.0914805	99.8674	0.0122808
									444.336	0.517638		5.71482	8	0.0914805	99.8674	0.0122808
			880	9.69593					446.875	0.504555		5.71482	8	0.0914805	99.8674	0.0122808
									449.414	0.491873		5.71482	8	0.0914805	99.8674	0.0122808
			890	9.14021					451.953	0.479581		5.71482	11	0.0914805	99.8674	0.0122808
									454.492	0.467666		5.71482	12	0.0914805	99.8674	0.0122808
			900	8.30663					457.031	0.456117		5.71482	9	0.0914806	99.8674	0.0122808
									459.57	0.444922		5.71482	7	0.0914805	99.8674	0.0122808
			910	7.47306					462.109	0.434071		5.71482	12	0.0914806	99.8674	0.0122808
									464.648	0.423554		5.71482	12	0.0914806	99.8674	0.0122808
			920	8.02877					467.188	0.413359		5.71482	8	0.0914805	99.8674	0.0122808
									469.727	0.403477		5.71482	8	0.0914806	99.8674	0.0122808
			930	6.91734					472.266	0.393899		5.71482	12	0.0914806	99.8674	0.0122808
									474.805	0.384614		5.71482	8	0.0914805	99.8674	0.0122808
			940	6.91734					477.344	0.375615		5.71482	8	0.0914805	99.8674	0.0122808
									479.883	0.366892		5.71482	12	0.0914806	99.8674	0.0122808
			950	6.08376					482.422	0.358437		5.71482	8	0.0914805	99.8674	0.0122808
									484.961	0.350241		5.71482	12	0.0914805	99.8674	0.0122808
			960	6.36162					487.5	0.342297		5.71482	8	0.0914805	99.8674	0.0122808
									490.039	0.334597		5.71482	8	0.0914806	99.8674	0.0122808
			970	5.8059					492.578	0.327133		5.71482	8	0.0914806	99.8674	0.0122808
									495.117	0.319898		5.71482	7	0.0914806	99.8674	0.0122808
			980	5.52805					497.656	0.312886		5.71482	11	0.0914805	99.8674	0.0122808
									500.195	0.306088		5.71482	7	0.0914807	99.8674	0.0122808
			990	5.25019					502.734	0.2995		34494.7	10	16.2346	-3.0538	7.1095e-13
									505.273	0.293113		34494.7	10	14.6875	-1.50663	1.44113e-12
			1000	4.13875					507.812	0.286923
									510.352	0.280923
			1010	4.13875					512.891	0.275107
									515.43	0.26947
			1020	4.41661					517.969	0.264005
									520.508	0.258709
			1030	3.86089					523.047	0.253575
									525.586	0.248598
			1040	4.41661					528.125	0.243775
									530.664	0.239099
			1050	3.30518					533.203	0.234567
									535.742	0.230174
			1060	3.30518					538.281	0.225916
									540.82	0.221789
			1070	3.02732					543.359	0.217789
									545.898	0.213911
			1080	3.30518					548.438	0.210152
									550.977	0.206509
			1090	2.4716					553.516	0.202978
									556.055	0.199555
			1100	3.02732					558.594	0.196237
									561.133	0.193021
			1110	2.19374					563.672	0.189903
									566.211	0.186882
			1120	2.4716					568.75	0.183953
									571.289	0.181114
			1130	2.19374					573.828	0.178362
									576.367	0.175695
			1140	1.91588					578.906	0.173109
									581.445	0.170603
			1150	1.63802					583.984	0.168174
									586.523	0.16582
			1160	1.36017					589.062	0.163537
									591.602	0.161325
			1170	1.36017					594.141	0.159181
									596.68	0.157102
			1180	1.36017					599.219	0.155088
									601.758	0.153135
			1190	1.63802					604.297	0.151242
									606.836	0.149408
			1200	1.36017					609.375	0.147629
									611.914	0.145905
			1210	1.63802					614.453	0.144234
									616.992	0.142615
			1220	1.36017					619.531	0.141045
									622.07	0.139523
			1230	0.804448					624.609	0.138048
									627.148	0.136619
			1240	1.36017					629.688	0.135233
									632.227	0.13389
			1250	0.526589					634.766	0.132588
									637.305	0.131326
			1260	0.526589					639.844	0.130103
									642.383	0.128917
			1270	1.36017					644.922	0.127767
									647.461	0.126653
			1280	0.804448					650	0.125574
			1290	0.526589
			1300	0.526589
			1310	0.526589
			1320	-0.029128
			1330	0.248731
			1340	-0.029128
			1350	0.526589
			1360	-0.029128
			1370	0.248731
			1380	0.526589
			1390	0.248731
			1400	-0.029128
			1410	-0.306987
			1420	0.526589
			1430	0.248731
			1440	-0.029128
			1450	-0.306987
			1460	-0.306987
			1470	-0.029128
			1480	-0.306987
			1490	0.248731

## Sheet: Figure 2b
Table 1
time	alpha	VAR3	time	Hba	VAR6	Parameters	Predicted	Residuals	x column	y column	VAR12	SumSq	Iterations	y0-Final	a-Final	b-Final
0	100		0	100		0.0914806	99.9589	0.0411317	0	99.9589		5.71482	18	0.0914806	99.8674	0.0122808
						99.8674	--	--	2.53906	96.8929		5.71482	11	0.0914806	99.8674	0.0122808
10	88.2389		10	99.4443		0.0122808	88.4176	-0.17864	5.07812	93.921		5.71482	10	0.0914806	99.8674	0.0122808
							--	--	7.61719	91.0404		5.71482	12	0.0914806	99.8674	0.0122808
20	78.2074		20	99.1664			78.21	-0.00262744	10.1562	88.2482		5.71482	13	0.0914806	99.8674	0.0122808
							--	--	12.6953	85.5418		5.71482	9	0.0914806	99.8674	0.0122808
30	69.2136		30	99.1664			69.1822	0.0314815	15.2344	82.9184		5.71482	8	0.0914806	99.8674	0.0122808
							--	--	17.7734	80.3756		5.71482	9	0.0914806	99.8674	0.0122808
40	61.2576		40	97.7771			61.1976	0.0600143	20.3125	77.9108		5.71482	9	0.0914806	99.8674	0.0122808
							--	--	22.8516	75.5217		5.71482	8	0.0914806	99.8674	0.0122808
50	54.3393		50	96.9436			54.1358	0.203544	25.3906	73.206		5.71482	13	0.0914806	99.8674	0.0122808
							--	--	27.9297	70.9613		5.71482	8	0.0914806	99.8674	0.0122808
60	47.767		60	96.3878			47.8901	-0.123121	30.4688	68.7856		5.71482	12	0.0914806	99.8674	0.0122808
							--	--	33.0078	66.6766		5.71482	8	0.0914805	99.8674	0.0122808
70	42.5783		70	95.2764			42.3662	0.212078	35.5469	64.6324		5.71482	8	0.0914806	99.8674	0.0122808
							--	--	38.0859	62.651		5.71482	8	0.0914806	99.8674	0.0122808
80	37.3896		80	94.9985			37.4807	-0.0911007	40.625	60.7304		5.71482	8	0.0914806	99.8674	0.0122808
							--	--	43.1641	58.8687		5.71482	25	0.0914806	99.8674	0.0122808
90	33.2386		90	93.6093			33.1597	0.0788596	45.7031	57.0642		5.71482	8	0.0914806	99.8674	0.0122808
							--	--	48.2422	55.3152		5.71482	8	0.0914806	99.8674	0.0122808
100	29.7794		100	92.7757			29.3381	0.441294	50.7812	53.6198		5.71482	8	0.0914806	99.8674	0.0122808
							--	--	53.3203	51.9764		5.71482	8	0.0914806	99.8674	0.0122808
110	25.9744		110	91.6642			25.9582	0.0161691	55.8594	50.3835		5.71482	8	0.0914806	99.8674	0.0122808
							--	--	58.3984	48.8395		5.71482	8	0.0914806	99.8674	0.0122808
120	22.5152		120	91.1085			22.9689	-0.453648	60.9375	47.3429		5.71482	8	0.0914806	99.8674	0.0122808
							--	--	63.4766	45.8923		5.71482	8	0.0914806	99.8674	0.0122808
130	20.0938		130	89.9971			20.325	-0.231188	66.0156	44.4862		5.71482	8	0.0914805	99.8674	0.0122808
							--	--	68.5547	43.1232		5.71482	10	0.0914805	99.8674	0.0122808
140	17.6724		140	89.1635			17.9867	-0.314269	71.0938	41.8021		5.71482	8	0.0914806	99.8674	0.0122808
							--	--	73.6328	40.5216		5.71482	8	0.0914806	99.8674	0.0122808
150	15.597		150	88.0521			15.9186	-0.321666	76.1719	39.2804		5.71482	8	0.0914806	99.8674	0.0122808
							--	--	78.7109	38.0773		5.71482	9	0.0914806	99.8674	0.0122808
160	14.2133		160	86.9406			14.0895	0.123763	81.25	36.9111		5.71482	8	0.0914805	99.8674	0.0122808
							--	--	83.7891	35.7807		5.71482	8	0.0914806	99.8674	0.0122808
170	12.8297		170	85.8292			12.4718	0.357811	86.3281	34.685		5.71482	8	0.0914806	99.8674	0.0122808
							--	--	88.8672	33.623		5.71482	8	0.0914806	99.8674	0.0122808
180	10.4083		180	84.7178			11.0411	-0.632834	91.4062	32.5935		5.71482	8	0.0914805	99.8674	0.0122808
							--	--	93.9453	31.5957		5.71482	8	0.0914806	99.8674	0.0122808
190	9.71643		190	83.8842			9.77568	-0.0592567	96.4844	30.6285		5.71482	10	0.0914806	99.8674	0.0122808
							--	--	99.0234	29.691		5.71482	8	0.0914806	99.8674	0.0122808
200	9.0246		200	82.4949			8.65651	0.368083	101.562	28.7823		5.71482	13	0.0914806	99.8674	0.0122808
							--	--	104.102	27.9015		5.71482	8	0.0914805	99.8674	0.0122808
210	7.98685		210	81.3835			7.66668	0.32017	106.641	27.0477		5.71482	8	0.0914805	99.8674	0.0122808
							--	--	109.18	26.2201		5.71482	8	0.0914806	99.8674	0.0122808
220	6.94911		220	80.5499			6.79125	0.157866	111.719	25.418		5.71482	8	0.0914806	99.8674	0.0122808
							--	--	114.258	24.6404		5.71482	12	0.0914806	99.8674	0.0122808
230	5.91137		230	78.8827			6.01698	-0.105609	116.797	23.8868		5.71482	11	0.0914806	99.8674	0.0122808
							--	--	119.336	23.1562		5.71482	8	0.0914806	99.8674	0.0122808
240	5.21954		240	78.0492			5.33219	-0.112649	121.875	22.4481		5.71482	11	0.0914806	99.8674	0.0122808
							--	--	124.414	21.7618		5.71482	8	0.0914806	99.8674	0.0122808
250	4.87363		250	76.382			4.72654	0.147087	126.953	21.0965		5.71482	9	0.0914806	99.8674	0.0122808
							--	--	129.492	20.4516		5.71482	12	0.0914806	99.8674	0.0122808
260	4.1818		260	75.5484			4.19088	-0.0090845	132.031	19.8265		5.71482	8	0.0914806	99.8674	0.0122808
							--	--	134.57	19.2207		5.71482	7	0.0914806	99.8674	0.0122808
270	3.83589		270	73.8813			3.71713	0.118754	137.109	18.6334		5.71482	16	0.0914806	99.8674	0.0122808
							--	--	139.648	18.0641		5.71482	8	0.0914806	99.8674	0.0122808
280	2.79814		280	72.7698			3.29813	-0.499985	142.188	17.5124		5.71482	8	0.0914806	99.8674	0.0122808
							--	--	144.727	16.9775		5.71482	8	0.0914806	99.8674	0.0122808
290	2.79814		290	71.1027			2.92755	-0.129404	147.266	16.4591		5.71482	8	0.0914806	99.8674	0.0122808
							--	--	149.805	15.9566		5.71482	8	0.0914806	99.8674	0.0122808
300	2.45223		300	69.7134			2.59979	-0.147564	152.344	15.4696		5.71482	12	0.0914806	99.8674	0.0122808
							--	--	154.883	14.9975		5.71482	8	0.0914806	99.8674	0.0122808
310	2.45223		310	68.602			2.30992	0.142312	157.422	14.5398		5.71482	8	0.0914806	99.8674	0.0122808
							--	--	159.961	14.0963		5.71482	8	0.0914806	99.8674	0.0122808
320	2.45223		320	67.2127			2.05354	0.398689	162.5	13.6663		5.71482	8	0.0914806	99.8674	0.0122808
							--	--	165.039	13.2496		5.71482	8	0.0914805	99.8674	0.0122808
330	1.7604		330	65.8234			1.82679	-0.0663914	167.578	12.8456		5.71482	8	0.0914806	99.8674	0.0122808
							--	--	170.117	12.454		5.71482	9	0.0914806	99.8674	0.0122808
340	1.41449		340	64.7119			1.62625	-0.211762	172.656	12.0745		5.71482	7	0.0914806	99.8674	0.0122808
							--	--	175.195	11.7066		5.71482	8	0.0914806	99.8674	0.0122808
350	1.7604		350	63.0448			1.44888	0.31152	177.734	11.35		5.71482	8	0.0914805	99.8674	0.0122808
							--	--	180.273	11.0044		5.71482	12	0.0914806	99.8674	0.0122808
360	1.41449		360	61.6555			1.29201	0.122476	182.812	10.6693		5.71482	8	0.0914806	99.8674	0.0122808
							--	--	185.352	10.3446		5.71482	8	0.0914806	99.8674	0.0122808
370	1.7604		370	60.2662			1.15327	0.607131	187.891	10.0298		5.71482	12	0.0914806	99.8674	0.0122808
							--	--	190.43	9.72471		5.71482	8	0.0914806	99.8674	0.0122808
380	1.06857		380	58.8769			1.03056	0.0380096	192.969	9.42897		5.71482	12	0.0914806	99.8674	0.0122808
							--	--	195.508	9.1423		5.71482	10	0.0914806	99.8674	0.0122808
390	0.376745		390	57.4876			0.922037	-0.545292	198.047	8.86444		5.71482	9	0.0914806	99.8674	0.0122808
							--	--	200.586	8.5951		5.71482	11	0.0914805	99.8674	0.0122808
400	1.06857		400	55.8205			0.826053	0.24252	203.125	8.33404		5.71482	8	0.0914805	99.8674	0.0122808
							--	--	205.664	8.08099		5.71482	8	0.0914805	99.8674	0.0122808
410	1.06857		410	54.709			0.741161	0.327412	208.203	7.8357		5.71482	10	0.0914806	99.8674	0.0122808
							--	--	210.742	7.59795		5.71482	8	0.0914806	99.8674	0.0122808
420	0.722659		420	53.0419			0.66608	0.0565792	213.281	7.3675		5.71482	12	0.0914806	99.8674	0.0122808
							--	--	215.82	7.14412		5.71482	8	0.0914806	99.8674	0.0122808
430	0.722659		430	51.9304			0.599675	0.122984	218.359	6.9276		5.71482	8	0.0914806	99.8674	0.0122808
							--	--	220.898	6.71773		5.71482	8	0.0914805	99.8674	0.0122808
440	0.722659		440	50.5412			0.540945	0.181714	223.438	6.5143		5.71482	8	0.0914805	99.8674	0.0122808
							--	--	225.977	6.31712		5.71482	8	0.0914805	99.8674	0.0122808
450	1.06857		450	49.1519			0.489002	0.579571	228.516	6.12599		5.71482	8	0.0914806	99.8674	0.0122808
							--	--	231.055	5.94072		5.71482	8	0.0914805	99.8674	0.0122808
460	0.376745		460	47.4847			0.443062	-0.0663173	233.594	5.76115		5.71482	8	0.0914806	99.8674	0.0122808
							--	--	236.133	5.58709		5.71482	8	0.0914805	99.8674	0.0122808
470	0.722659		470	46.3733			0.402431	0.320228	238.672	5.41837		5.71482	7	0.0914806	99.8674	0.0122808
							--	--	241.211	5.25483		5.71482	8	0.0914805	99.8674	0.0122808
480	0.722659		480	45.2618			0.366496	0.356163	243.75	5.09631		5.71482	8	0.0914806	99.8674	0.0122808
							--	--	246.289	4.94266		5.71482	8	0.0914806	99.8674	0.0122808
490	0.722659		490	43.5947			0.334713	0.387946	248.828	4.79373		5.71482	8	0.0914806	99.8674	0.0122808
							--	--	251.367	4.64937		5.71482	13	0.0914805	99.8674	0.0122808
500	0.722659		500	42.4833			0.306604	0.416055	253.906	4.50944		5.71482	8	0.0914806	99.8674	0.0122808
							--	--	256.445	4.3738		5.71482	8	0.0914806	99.8674	0.0122808
510	0.0308308		510	41.094			0.281743	-0.250912	258.984	4.24233		5.71482	11	0.0914806	99.8674	0.0122808
							--	--	261.523	4.1149		5.71482	13	0.0914806	99.8674	0.0122808
520	0.0308308		520	39.7047			0.259755	-0.228924	264.062	3.99138		5.71482	8	0.0914805	99.8674	0.0122808
							--	--	266.602	3.87165		5.71482	8	0.0914806	99.8674	0.0122808
530	0.376745		530	38.8711			0.240308	0.136437	269.141	3.7556		5.71482	8	0.0914806	99.8674	0.0122808
							--	--	271.68	3.64311		5.71482	9	0.0914806	99.8674	0.0122808
540	-0.315083		540	37.2039			0.223109	-0.538192	274.219	3.53407		5.71482	8	0.0914805	99.8674	0.0122808
							--	--	276.758	3.42838		5.71482	8	0.0914806	99.8674	0.0122808
550	0.376745		550	36.0925			0.207897	0.168848	279.297	3.32594		5.71482	8	0.0914806	99.8674	0.0122808
							--	--	281.836	3.22664		5.71482	8	0.0914805	99.8674	0.0122808
560	0.376745		560	34.9811			0.194443	0.182302	284.375	3.13039		5.71482	8	0.0914805	99.8674	0.0122808
							--	--	286.914	3.03709		5.71482	13	0.0914806	99.8674	0.0122808
570	0.0308308		570	33.8696			0.182544	-0.151713	289.453	2.94666		5.71482	8	0.0914805	99.8674	0.0122808
							--	--	291.992	2.859		5.71482	7	0.0914806	99.8674	0.0122808
580	0.376745		580	33.0361			0.17202	0.204725	294.531	2.77404		5.71482	11	0.0914806	99.8674	0.0122808
							--	--	297.07	2.69168		5.71482	8	0.0914806	99.8674	0.0122808
590	-0.315083		590	31.6468			0.162712	-0.477796	299.609	2.61186		5.71482	12	0.0914805	99.8674	0.0122808
							--	--	302.148	2.53448		5.71482	8	0.0914806	99.8674	0.0122808
600	-0.315083		600	30.8132			0.15448	-0.469564	304.688	2.45948		5.71482	8	0.0914806	99.8674	0.0122808
							--	--	307.227	2.38678		5.71482	12	0.0914806	99.8674	0.0122808
610	0.0308308		610	29.4239			0.1472	-0.116369	309.766	2.31631		5.71482	7	0.0914806	99.8674	0.0122808
							--	--	312.305	2.24801		5.71482	9	0.0914806	99.8674	0.0122808
620	-0.315083		620	28.3125			0.140761	-0.455844	314.844	2.1818		5.71482	13	0.0914806	99.8674	0.0122808
							--	--	317.383	2.11763		5.71482	8	0.0914806	99.8674	0.0122808
630	-0.315083		630	27.201			0.135065	-0.450149	319.922	2.05542		5.71482	8	0.0914805	99.8674	0.0122808
							--	--	322.461	1.99513		5.71482	8	0.0914805	99.8674	0.0122808
640	0.0308308		640	26.3674			0.130028	-0.0991977	325	1.93669		5.71482	8	0.0914806	99.8674	0.0122808
							--	--	327.539	1.88004		5.71482	9	0.0914805	99.8674	0.0122808
650	-0.315083		650	25.256			0.125574	-0.440657	330.078	1.82513		5.71482	12	0.0914806	99.8674	0.0122808
									332.617	1.7719		5.71482	10	0.0914805	99.8674	0.0122808
			660	24.1446					335.156	1.72031		5.71482	8	0.0914806	99.8674	0.0122808
									337.695	1.67031		5.71482	8	0.0914806	99.8674	0.0122808
			670	23.8667					340.234	1.62184		5.71482	11	0.0914806	99.8674	0.0122808
									342.773	1.57485		5.71482	12	0.0914806	99.8674	0.0122808
			680	22.7553					345.312	1.52931		5.71482	9	0.0914805	99.8674	0.0122808
									347.852	1.48517		5.71482	11	0.0914806	99.8674	0.0122808
			690	21.366					350.391	1.44239		5.71482	11	0.0914806	99.8674	0.0122808
									352.93	1.40091		5.71482	8	0.0914805	99.8674	0.0122808
			700	20.8103					355.469	1.36071		5.71482	8	0.0914805	99.8674	0.0122808
									358.008	1.32175		5.71482	14	0.0914805	99.8674	0.0122808
			710	20.2546					360.547	1.28398		5.71482	11	0.0914806	99.8674	0.0122808
									363.086	1.24737		5.71482	11	0.0914806	99.8674	0.0122808
			720	19.421					365.625	1.21188		5.71482	11	0.0914806	99.8674	0.0122808
									368.164	1.17748		5.71482	12	0.0914805	99.8674	0.0122808
			730	18.5874					370.703	1.14414		5.71482	7	0.0914805	99.8674	0.0122808
									373.242	1.11182		5.71482	8	0.0914806	99.8674	0.0122808
			740	17.1981					375.781	1.0805		5.71482	13	0.0914806	99.8674	0.0122808
									378.32	1.05014		5.71482	8	0.0914805	99.8674	0.0122808
			750	16.6424					380.859	1.0207		5.71482	8	0.0914805	99.8674	0.0122808
									383.398	0.992177		5.71482	8	0.0914806	99.8674	0.0122808
			760	16.3645					385.938	0.964525		5.71482	12	0.0914805	99.8674	0.0122808
									388.477	0.937722		5.71482	8	0.0914806	99.8674	0.0122808
			770	15.531					391.016	0.911742		5.71482	7	0.0914805	99.8674	0.0122808
									393.555	0.88656		5.71482	14	0.0914806	99.8674	0.0122808
			780	14.9752					396.094	0.86215		5.71482	12	0.0914806	99.8674	0.0122808
									398.633	0.83849		5.71482	12	0.0914806	99.8674	0.0122808
			790	14.1417					401.172	0.815557		5.71482	8	0.0914805	99.8674	0.0122808
									403.711	0.793327		5.71482	8	0.0914806	99.8674	0.0122808
			800	13.8638					406.25	0.77178		5.71482	12	0.0914805	99.8674	0.0122808
									408.789	0.750895		5.71482	8	0.0914806	99.8674	0.0122808
			810	13.3081					411.328	0.73065		5.71482	11	0.0914805	99.8674	0.0122808
									413.867	0.711027		5.71482	11	0.0914806	99.8674	0.0122808
			820	12.7524					416.406	0.692007		5.71482	8	0.0914805	99.8674	0.0122808
									418.945	0.673571		5.71482	8	0.0914805	99.8674	0.0122808
			830	11.9188					421.484	0.6557		5.71482	8	0.0914805	99.8674	0.0122808
									424.023	0.638378		5.71482	8	0.0914805	99.8674	0.0122808
			840	11.3631					426.562	0.621588		5.71482	10	0.0914805	99.8674	0.0122808
									429.102	0.605314		5.71482	8	0.0914806	99.8674	0.0122808
			850	10.8074					431.641	0.589539		5.71482	13	0.0914805	99.8674	0.0122808
									434.18	0.574248		5.71482	8	0.0914805	99.8674	0.0122808
			860	9.97378					436.719	0.559427		5.71482	8	0.0914805	99.8674	0.0122808
									439.258	0.545061		5.71482	8	0.0914806	99.8674	0.0122808
			870	9.97378					441.797	0.531135		5.71482	10	0.0914805	99.8674	0.0122808
									444.336	0.517638		5.71482	8	0.0914805	99.8674	0.0122808
			880	9.69593					446.875	0.504555		5.71482	8	0.0914805	99.8674	0.0122808
									449.414	0.491873		5.71482	8	0.0914805	99.8674	0.0122808
			890	9.14021					451.953	0.479581		5.71482	11	0.0914805	99.8674	0.0122808
									454.492	0.467666		5.71482	12	0.0914805	99.8674	0.0122808
			900	8.30663					457.031	0.456117		5.71482	9	0.0914806	99.8674	0.0122808
									459.57	0.444922		5.71482	7	0.0914805	99.8674	0.0122808
			910	7.47306					462.109	0.434071		5.71482	12	0.0914806	99.8674	0.0122808
									464.648	0.423554		5.71482	12	0.0914806	99.8674	0.0122808
			920	8.02877					467.188	0.413359		5.71482	8	0.0914805	99.8674	0.0122808
									469.727	0.403477		5.71482	8	0.0914806	99.8674	0.0122808
			930	6.91734					472.266	0.393899		5.71482	12	0.0914806	99.8674	0.0122808
									474.805	0.384614		5.71482	8	0.0914805	99.8674	0.0122808
			940	6.91734					477.344	0.375615		5.71482	8	0.0914805	99.8674	0.0122808
									479.883	0.366892		5.71482	12	0.0914806	99.8674	0.0122808
			950	6.08376					482.422	0.358437		5.71482	8	0.0914805	99.8674	0.0122808
									484.961	0.350241		5.71482	12	0.0914805	99.8674	0.0122808
			960	6.36162					487.5	0.342297		5.71482	8	0.0914805	99.8674	0.0122808
									490.039	0.334597		5.71482	8	0.0914806	99.8674	0.0122808
			970	5.8059					492.578	0.327133		5.71482	8	0.0914806	99.8674	0.0122808
									495.117	0.319898		5.71482	7	0.0914806	99.8674	0.0122808
			980	5.52805					497.656	0.312886		5.71482	11	0.0914805	99.8674	0.0122808
									500.195	0.306088		5.71482	7	0.0914807	99.8674	0.0122808
			990	5.25019					502.734	0.2995		34494.7	10	16.2346	-3.0538	7.1095e-13
									505.273	0.293113		34494.7	10	14.6875	-1.50663	1.44113e-12
			1000	4.13875					507.812	0.286923
									510.352	0.280923
			1010	4.13875					512.891	0.275107
									515.43	0.26947
			1020	4.41661					517.969	0.264005
									520.508	0.258709
			1030	3.86089					523.047	0.253575
									525.586	0.248598
			1040	4.41661					528.125	0.243775
									530.664	0.239099
			1050	3.30518					533.203	0.234567
									535.742	0.230174
			1060	3.30518					538.281	0.225916
									540.82	0.221789
			1070	3.02732					543.359	0.217789
									545.898	0.213911
			1080	3.30518					548.438	0.210152
									550.977	0.206509
			1090	2.4716					553.516	0.202978
									556.055	0.199555
			1100	3.02732					558.594	0.196237
									561.133	0.193021
			1110	2.19374					563.672	0.189903
									566.211	0.186882
			1120	2.4716					568.75	0.183953
									571.289	0.181114
			1130	2.19374					573.828	0.178362
									576.367	0.175695
			1140	1.91588					578.906	0.173109
									581.445	0.170603
			1150	1.63802					583.984	0.168174
									586.523	0.16582
			1160	1.36017					589.062	0.163537
									591.602	0.161325
			1170	1.36017					594.141	0.159181
									596.68	0.157102
			1180	1.36017					599.219	0.155088
									601.758	0.153135
			1190	1.63802					604.297	0.151242
									606.836	0.149408
			1200	1.36017					609.375	0.147629
									611.914	0.145905
			1210	1.63802					614.453	0.144234
									616.992	0.142615
			1220	1.36017					619.531	0.141045
									622.07	0.139523
			1230	0.804448					624.609	0.138048
									627.148	0.136619
			1240	1.36017					629.688	0.135233
									632.227	0.13389
			1250	0.526589					634.766	0.132588
									637.305	0.131326
			1260	0.526589					639.844	0.130103
									642.383	0.128917
			1270	1.36017					644.922	0.127767
									647.461	0.126653
			1280	0.804448					650	0.125574
			1290	0.526589
			1300	0.526589
			1310	0.526589
			1320	-0.029128
			1330	0.248731
			1340	-0.029128
			1350	0.526589
			1360	-0.029128
			1370	0.248731
			1380	0.526589
			1390	0.248731
			1400	-0.029128
			1410	-0.306987
			1420	0.526589
			1430	0.248731
			1440	-0.029128
			1450	-0.306987
			1460	-0.306987
			1470	-0.029128
			1480	-0.306987
			1490	0.248731

## Sheet: Figure 2d_1
Table 1
	0.086059	0	%	0	time	0		0			0				0
								0.001	0.330058		0.001	0.330058
	0.076748	0.009311		2.97052		10		0.002	0.660117		0.002	0.660117			10
								0.003	0.990175		0.003	0.990175
	0.063827	0.022232				20		0.004	1.32023		0.004	1.32023			20
								0.005	1.65029		0.005	1.65029
	0.052092	0.033967				30		0.006	1.98035		0.006	1.98035			30
								0.007	2.31041		0.007	2.31041
	0.041233	0.044826				40		0.008	2.64047		0.008	2.64047			40
								0.009	2.97052		0.009	2.97052
	0.030339	0.05572				50		0.01	3.30058		0.01	3.30058			50
								0.011	3.63064		0.011	3.63064
	0.019415	0.066644				60		0.012	3.9607		0.012	3.9607			60
								0.013	4.29076		0.013	4.29076
	0.010085	0.075974				70		0.014	4.62082		0.014	4.62082			70
								0.015	4.95087		0.015	4.95087
	0.000421	0.085638				80		0.016	5.28093		0.016	5.28093			80
								0.017	5.61099		0.017	5.61099
	-0.00748	0.093541				90		0.018	5.94105		0.018	5.94105			90
								0.019	6.27111		0.019	6.27111
	-0.01621	0.10227				100		0.02	6.60116		0.02	6.60116			100
								0.021	6.93122		0.021	6.93122
	-0.02395	0.110005				110		0.022	7.26128		0.022	7.26128			110
								0.023	7.59134		0.023	7.59134
	-0.03165	0.117707				120		0.024	7.9214		0.024	7.9214			120
								0.025	8.25146		0.025	8.25146
	-0.03821	0.124272				130		0.026	8.58151		0.026	8.58151			130
								0.027	8.91157		0.027	8.91157
	-0.04492	0.130982				140		0.028	9.24163		0.028	9.24163			140
								0.029	9.57169		0.029	9.57169
	-0.05224	0.138303				150		0.03	9.90175		0.03	9.90175			150
								0.031	10.2318		0.031	10.2318
	-0.05842	0.144482				160		0.032	10.5619		0.032	10.5619			160
								0.033	10.8919		0.033	10.8919
	-0.06369	0.149744				170		0.034	11.222		0.034	11.222			170
								0.035	11.552		0.035	11.552
	-0.06919	0.155248				180		0.036	11.8821		0.036	11.8821			180
								0.037	12.2122		0.037	12.2122
	-0.074	0.160063				190		0.038	12.5422		0.038	12.5422			190
								0.039	12.8723		0.039	12.8723
	-0.08012	0.166184				200		0.04	13.2023		0.04	13.2023			200
								0.041	13.5324		0.041	13.5324
	-0.08464	0.1707				210		0.042	13.8625		0.042	13.8625			210
								0.043	14.1925		0.043	14.1925
	-0.08836	0.174418				220		0.044	14.5226		0.044	14.5226			220
								0.045	14.8526		0.045	14.8526
	-0.09223	0.17829				230		0.046	15.1827		0.046	15.1827			230
								0.047	15.5127		0.047	15.5127
	-0.09596	0.182017				240		0.048	15.8428		0.048	15.8428			240
								0.049	16.1729		0.049	16.1729
	-0.10059	0.186645				250		0.05	16.5029		0.05	16.5029			250
								0.051	16.833		0.051	16.833
	-0.10516	0.191215				260		0.052	17.163		0.052	17.163			260
								0.053	17.4931		0.053	17.4931
	-0.10748	0.193544				270		0.054	17.8231		0.054	17.8231			270
								0.055	18.1532		0.055	18.1532
	-0.11092	0.196975				280		0.056	18.4833		0.056	18.4833			280
								0.057	18.8133		0.057	18.8133
	-0.11378	0.199842				290		0.058	19.1434		0.058	19.1434			290
								0.059	19.4734		0.059	19.4734
	-0.11713	0.203194				300		0.06	19.8035		0.06	19.8035			300
								0.061	20.1335		0.061	20.1335
	-0.11892	0.204978				310		0.062	20.4636		0.062	20.4636			310
								0.063	20.7937		0.063	20.7937
	-0.12146	0.207519				320		0.064	21.1237		0.064	21.1237			320
								0.065	21.4538		0.065	21.4538
	-0.12497	0.211033				330		0.066	21.7839		0.066	21.7839			330
								0.067	22.1139		0.067	22.1139
	-0.12701	0.213066				340		0.068	22.444		0.068	22.444			340
								0.069	22.774		0.069	22.774
	-0.12929	0.215352				350		0.07	23.1041		0.07	23.1041			350
								0.071	23.4341		0.071	23.4341
	-0.13185	0.217905				360		0.072	23.7642		0.072	23.7642			360
								0.073	24.0942		0.073	24.0942
	-0.13418	0.220238				370		0.074	24.4243		0.074	24.4243			370
								0.075	24.7544		0.075	24.7544
	-0.1364	0.222458				380		0.076	25.0844		0.076	25.0844			380
								0.077	25.4145		0.077	25.4145
	-0.13623	0.222292				390		0.078	25.7446		0.078	25.7446			390
								0.079	26.0746		0.079	26.0746
	-0.13984	0.225895				400		0.08	26.4047		0.08	26.4047			400
								0.081	26.7347		0.081	26.7347
	-0.14163	0.227694				410		0.082	27.0648		0.082	27.0648			410
								0.083	27.3948		0.083	27.3948
	-0.14284	0.228902				420		0.084	27.7249		0.084	27.7249			420
								0.085	28.055		0.085	28.055
	-0.14533	0.231393				430		0.086	28.385		0.086	28.385			430
								0.087	28.7151		0.087	28.7151
	-0.14602	0.232081				440		0.088	29.0451		0.088	29.0451			440
								0.089	29.3752		0.089	29.3752
	-0.14665	0.232713				450		0.09	29.7052		0.09	29.7052			450
								0.091	30.0353		0.091	30.0353
	-0.14822	0.234278				460		0.092	30.3654		0.092	30.3654			460
								0.093	30.6954		0.093	30.6954
	-0.14998	0.23604				470		0.094	31.0255		0.094	31.0255			470
								0.095	31.3555		0.095	31.3555
	-0.15107	0.237134				480		0.096	31.6856		0.096	31.6856			480
								0.097	32.0157		0.097	32.0157
	-0.15541	0.241465				490		0.098	32.3457		0.098	32.3457			490
								0.099	32.6758		0.099	32.6758
	-0.21653	0.302588				500		0.1	33.0058		0.1	33.0058			500
								0.101	33.3359		0.101	33.3359
	-0.21619	0.30225				510		0.102	33.6659		0.102	33.6659			510
								0.103	33.996		0.103	33.996
	-0.21671	0.302767				520		0.104	34.3261		0.104	34.3261			520
								0.105	34.6561		0.105	34.6561
	-0.21647	0.302533				530		0.106	34.9862		0.106	34.9862			530
								0.107	35.3162		0.107	35.3162
	-0.2171	0.303155				540		0.108	35.6463		0.108	35.6463			540
								0.109	35.9763		0.109	35.9763
	-0.21692	0.302977				550		0.11	36.3064		0.11	36.3064			550
								0.111	36.6365		0.111	36.6365
								0.112	36.9665		0.112	36.9665			560
								0.113	37.2966		0.113	37.2966
								0.114	37.6266		0.114	37.6266			570
								0.115	37.9567		0.115	37.9567
								0.116	38.2868		0.116	38.2868			580
	0.302977							0.117	38.6168		0.117	38.6168
	0.302977							0.118	38.9469		0.118	38.9469			590
	0.302977							0.119	39.2769		0.119	39.2769
								0.12	39.607		0.12	39.607			600
								0.121	39.937		0.121	39.937
								0.122	40.2671		0.122	40.2671			610
								0.123	40.5972		0.123	40.5972
								0.124	40.9272		0.124	40.9272			620
								0.125	41.2573		0.125	41.2573
								0.126	41.5873		0.126	41.5873			630
								0.127	41.9174		0.127	41.9174
								0.128	42.2475		0.128	42.2475			640
								0.129	42.5775		0.129	42.5775
								0.13	42.9076		0.13	42.9076			650
								0.131	43.2376		0.131	43.2376
								0.132	43.5677		0.132	43.5677			660
								0.133	43.8978		0.133	43.8978
								0.134	44.2278		0.134	44.2278			670
								0.135	44.5579		0.135	44.5579
								0.136	44.8879		0.136	44.8879			680
								0.137	45.218		0.137	45.218
								0.138	45.548		0.138	45.548			690
								0.139	45.8781		0.139	45.8781
								0.14	46.2082		0.14	46.2082			700
								0.141	46.5382		0.141	46.5382
								0.142	46.8683		0.142	46.8683			710
								0.143	47.1983		0.143	47.1983
								0.144	47.5284		0.144	47.5284			720
								0.145	47.8584		0.145	47.8584
								0.146	48.1885		0.146	48.1885			730
								0.147	48.5186		0.147	48.5186
								0.148	48.8486		0.148	48.8486			740
								0.149	49.1787		0.149	49.1787
								0.15	49.5087		0.15	49.5087			750
								0.151	49.8388		0.151	49.8388
								0.152	50.1689		0.152	50.1689			760
								0.153	50.4989		0.153	50.4989
								0.154	50.829		0.154	50.829			770
								0.155	51.159		0.155	51.159
								0.156	51.4891		0.156	51.4891			780
								0.157	51.8192		0.157	51.8192
								0.158	52.1492		0.158	52.1492			790
								0.159	52.4793		0.159	52.4793
								0.16	52.8093		0.16	52.8093			800
								0.161	53.1394		0.161	53.1394
								0.162	53.4694		0.162	53.4694			810
								0.163	53.7995		0.163	53.7995
								0.164	54.1296		0.164	54.1296			820
								0.165	54.4596		0.165	54.4596
								0.166	54.7897		0.166	54.7897			830
								0.167	55.1197		0.167	55.1197
								0.168	55.4498		0.168	55.4498			840
								0.169	55.7799		0.169	55.7799
								0.17	56.1099		0.17	56.1099			850
								0.171	56.44		0.171	56.44
								0.172	56.77		0.172	56.77			860
								0.173	57.1001		0.173	57.1001
								0.174	57.4301		0.174	57.4301			870
								0.175	57.7602		0.175	57.7602
								0.176	58.0903		0.176	58.0903			880
								0.177	58.4203		0.177	58.4203
								0.178	58.7504		0.178	58.7504			890
								0.179	59.0804		0.179	59.0804
								0.18	59.4105		0.18	59.4105			900
								0.181	59.7405		0.181	59.7405
								0.182	60.0706		0.182	60.0706			910
								0.183	60.4007		0.183	60.4007
								0.184	60.7307		0.184	60.7307			920
								0.185	61.0608		0.185	61.0608
								0.186	61.3908		0.186	61.3908			930
								0.187	61.7209		0.187	61.7209
								0.188	62.051		0.188	62.051			940
								0.189	62.381		0.189	62.381
								0.19	62.7111		0.19	62.7111			950
								0.191	63.0411		0.191	63.0411
								0.192	63.3712		0.192	63.3712			960
								0.193	63.7013		0.193	63.7013
								0.194	64.0313		0.194	64.0313			970
								0.195	64.3614		0.195	64.3614
								0.196	64.6914		0.196	64.6914			980
								0.197	65.0215		0.197	65.0215
								0.198	65.3515		0.198	65.3515			990
								0.199	65.6816		0.199	65.6816
								0.2	66.0117		0.2	66.0117			1000
								0.201	66.3417		0.201	66.3417
								0.202	66.6718		0.202	66.6718			1010
								0.203	67.0018		0.203	67.0018
								0.204	67.3319		0.204	67.3319			1020
								0.205	67.662		0.205	67.662
								0.206	67.992		0.206	67.992			1030
								0.207	68.3221		0.207	68.3221
								0.208	68.6521		0.208	68.6521			1040
								0.209	68.9822		0.209	68.9822
								0.21	69.3122		0.21	69.3122			1050
								0.211	69.6423		0.211	69.6423
								0.212	69.9724		0.212	69.9724
								0.213	70.3024		0.213	70.3024
								0.214	70.6325		0.214	70.6325
								0.215	70.9625		0.215	70.9625
								0.216	71.2926		0.216	71.2926
								0.217	71.6226		0.217	71.6226
								0.218	71.9527		0.218	71.9527
								0.219	72.2828		0.219	72.2828
								0.22	72.6128		0.22	72.6128
								0.221	72.9429		0.221	72.9429
								0.222	73.2729		0.222	73.2729
								0.223	73.603		0.223	73.603
								0.224	73.933		0.224	73.933
								0.225	74.2631		0.225	74.2631
								0.226	74.5932		0.226	74.5932
								0.227	74.9232		0.227	74.9232
								0.228	75.2533		0.228	75.2533
								0.229	75.5833		0.229	75.5833
								0.23	75.9134		0.23	75.9134
								0.231	76.2435		0.231	76.2435
								0.232	76.5735		0.232	76.5735
								0.233	76.9036		0.233	76.9036
								0.234	77.2336		0.234	77.2336
								0.235	77.5637		0.235	77.5637
								0.236	77.8937		0.236	77.8937
								0.237	78.2238		0.237	78.2238
								0.238	78.5539		0.238	78.5539
								0.239	78.8839		0.239	78.8839
								0.24	79.214		0.24	79.214
								0.241	79.544		0.241	79.544
								0.242	79.8741		0.242	79.8741
								0.243	80.2042		0.243	80.2042
								0.244	80.5342		0.244	80.5342
								0.245	80.8643		0.245	80.8643
								0.246	81.1943		0.246	81.1943
								0.247	81.5244		0.247	81.5244
								0.248	81.8544		0.248	81.8544
								0.249	82.1845		0.249	82.1845
								0.25	82.5146		0.25	82.5146
								0.251	82.8446		0.251	82.8446
								0.252	83.1747		0.252	83.1747
								0.253	83.5047		0.253	83.5047
								0.254	83.8348		0.254	83.8348
								0.255	84.1649		0.255	84.1649
								0.256	84.4949		0.256	84.4949
								0.257	84.825		0.257	84.825
								0.258	85.155		0.258	85.155
								0.259	85.4851		0.259	85.4851
								0.26	85.8152		0.26	85.8152
								0.261	86.1452		0.261	86.1452
								0.262	86.4753		0.262	86.4753
								0.263	86.8053		0.263	86.8053
								0.264	87.1354		0.264	87.1354
								0.265	87.4654		0.265	87.4654
								0.266	87.7955		0.266	87.7955
								0.267	88.1256		0.267	88.1256
								0.268	88.4556		0.268	88.4556
								0.269	88.7857		0.269	88.7857
								0.27	89.1157		0.27	89.1157
								0.271	89.4458		0.271	89.4458
								0.272	89.7759		0.272	89.7759
								0.273	90.1059		0.273	90.1059
								0.274	90.436		0.274	90.436
								0.275	90.766		0.275	90.766
								0.276	91.0961		0.276	91.0961
								0.277	91.4261		0.277	91.4261
								0.278	91.7562		0.278	91.7562
								0.279	92.0863		0.279	92.0863
								0.28	92.4163		0.28	92.4163
								0.281	92.7464		0.281	92.7464
								0.282	93.0764		0.282	93.0764
								0.283	93.4065		0.283	93.4065
								0.284	93.7365		0.284	93.7365
								0.285	94.0666		0.285	94.0666
								0.286	94.3967		0.286	94.3967
								0.287	94.7267		0.287	94.7267
								0.288	95.0568		0.288	95.0568
								0.289	95.3868		0.289	95.3868
								0.29	95.7169		0.29	95.7169
								0.291	96.047		0.291	96.047
								0.292	96.377		0.292	96.377
								0.293	96.7071		0.293	96.7071
								0.294	97.0371		0.294	97.0371
								0.295	97.3672		0.295	97.3672
								0.296	97.6972		0.296	97.6972
								0.297	98.0273		0.297	98.0273
								0.298	98.3574		0.298	98.3574
								0.299	98.6874		0.299	98.6874
								0.3	99.0175		0.3	99.0175
								0.301	99.3475		0.301	99.3475
								0.302	99.6776		0.302	99.6776
								0.303	100.008		0.303	100.008
								0.304	100.338		0.304	100.338
								0.305	100.668		0.305	100.668
								0.306	100.998		0.306	100.998
								0.307	101.328		0.307	101.328
								0.308	101.658		0.308	101.658
								0.309	101.988		0.309	101.988
								0.31	102.318		0.31	102.318
								0.311	102.648		0.311	102.648
								0.312	102.978		0.312	102.978
								0.313	103.308		0.313	103.308
								0.314	103.638		0.314	103.638
								0.315	103.968		0.315	103.968
								0.316	104.298		0.316	104.298
								0.317	104.629		0.317	104.629
								0.318	104.959		0.318	104.959
								0.319	105.289		0.319	105.289
								0.32	105.619		0.32	105.619
								0.321	105.949		0.321	105.949
								0.322	106.279		0.322	106.279
								0.323	106.609		0.323	106.609
								0.324	106.939		0.324	106.939
								0.325	107.269		0.325	107.269
								0.326	107.599		0.326	107.599
								0.327	107.929		0.327	107.929
								0.328	108.259		0.328	108.259
								0.329	108.589		0.329	108.589
								0.33	108.919		0.33	108.919
								0.331	109.249		0.331	109.249
								0.332	109.579		0.332	109.579
								0.333	109.909		0.333	109.909
								0.334	110.24		0.334	110.24
								0.335	110.57		0.335	110.57
								0.336	110.9		0.336	110.9
								0.337	111.23		0.337	111.23
								0.338	111.56		0.338	111.56
								0.339	111.89		0.339	111.89
								0.34	112.22		0.34	112.22
								0.341	112.55		0.341	112.55
								0.342	112.88		0.342	112.88
								0.343			0.343
								0.344			0.344
								0.345			0.345
								0.346			0.346
								0.347			0.347
								0.348			0.348
								0.349			0.349
								0.35			0.35
								0.351			0.351
								0.352			0.352
								0.353			0.353
								0.354			0.354
								0.355			0.355
								0.356			0.356
								0.357			0.357
								0.358			0.358
								0.359			0.359
								0.36			0.36
								0.361			0.361
								0.362			0.362
								0.363			0.363
								0.364			0.364
								0.365			0.365
								0.366			0.366
								0.367			0.367
								0.368			0.368
								0.369			0.369

## Sheet: Figure 2d_2
Table 1
	0.0870583	0	%	0	time	0		0			0			100	100
								0.001	0.399176		0.001	0.399176
	0.0679773	0.019081		7.83621		10		0.002	0.798351		0.002	0.798351			92.1638
								0.003	1.19753		0.003	1.19753
	0.0436188	0.0434394		17.7346		20		0.004	1.5967		0.004	1.5967			82.2654
								0.005	1.99588		0.005	1.99588
	0.0220519	0.0650064		26.8081		30		0.006	2.39505		0.006	2.39505			73.1919
								0.007	2.79423		0.007	2.79423
	0.0027006	0.0843576		34.6443		40		0.008	3.19341		0.008	3.19341			65.3557
								0.009	3.59258		0.009	3.59258
	-0.01399	0.101048		41.2432		50		0.01	3.99176		0.01	3.99176			58.7568
								0.011	4.39093		0.011	4.39093
	-0.030007	0.117065		48.2546		60		0.012	4.79011		0.012	4.79011			51.7454
								0.013	5.18928		0.013	5.18928
	-0.04453	0.131588		54.0286		70		0.014	5.58846		0.014	5.58846			45.9714
								0.015	5.98764		0.015	5.98764
	-0.057019	0.144078		59.3902		80		0.016	6.38681		0.016	6.38681			40.6098
								0.017	6.78599		0.017	6.78599
	-0.06885	0.155908		64.3394		90		0.018	7.18516		0.018	7.18516			35.6606
								0.019	7.58434		0.019	7.58434
	-0.0773	0.164359		67.6389		100		0.02	7.98351		0.02	7.98351			32.3611
								0.021	8.38269		0.021	8.38269
	-0.088332	0.17539		72.1756		110		0.022	8.78187		0.022	8.78187			27.8244
								0.023	9.18104		0.023	9.18104
	-0.095117	0.182175		75.0626		120		0.024	9.58022		0.024	9.58022			24.9374
								0.025	9.97939		0.025	9.97939
	-0.104279	0.191337		78.7745		130		0.026	10.3786		0.026	10.3786			21.2255
								0.027	10.7777		0.027	10.7777
	-0.111642	0.198701		82.074		140		0.028	11.1769		0.028	11.1769			17.926
								0.029	11.5761		0.029	11.5761
	-0.115966	0.203025		83.7237		150		0.03	11.9753		0.03	11.9753			16.2763
								0.031	12.3744		0.031	12.3744
	-0.123297	0.210355		86.6107		160		0.032	12.7736		0.032	12.7736			13.3893
								0.033	13.1728		0.033	13.1728
	-0.128565	0.215624		88.6729		170		0.034	13.572		0.034	13.572			11.3271
								0.035	13.9711		0.035	13.9711
	-0.132249	0.219307		90.3226		180		0.036	14.3703		0.036	14.3703			9.67737
								0.037	14.7695		0.037	14.7695
	-0.135229	0.222288		91.5599		190		0.038	15.1687		0.038	15.1687			8.44007
								0.039	15.5679		0.039	15.5679
	-0.139439	0.226497		93.2097		200		0.04	15.967		0.04	15.967			6.79035
								0.041	16.3662		0.041	16.3662
	-0.14269	0.229748		94.447		210		0.042	16.7654		0.042	16.7654			5.55305
								0.043	17.1646		0.043	17.1646
	-0.14614	0.233198		96.0967		220		0.044	17.5637		0.044	17.5637			3.90332
								0.045	17.9629		0.045	17.9629
	-0.148382	0.23544		96.9215		230		0.046	18.3621		0.046	18.3621			3.07846
								0.047	18.7613		0.047	18.7613
	-0.151823	0.238881		98.5713		240		0.048	19.1604		0.048	19.1604			1.42873
								0.049	19.5596		0.049	19.5596
	-0.153612	0.24067		98.9837		250		0.05	19.9588		0.05	19.9588			1.0163
								0.051	20.358		0.051	20.358
	-0.155813	0.242872		99.8086		260		0.052	20.7571		0.052	20.7571			0.191432
								0.053	21.1563		0.053	21.1563
	-0.15628	0.243338		100.221		270		0.054	21.5555		0.054	21.5555			-0.221
								0.055	21.9547		0.055	21.9547
	-0.156005	0.243063		100.221		280		0.056	22.3538		0.056	22.3538			-0.221
								0.057	22.753		0.057	22.753
	-0.159312	0.24637		101.458		290		0.058	23.1522		0.058	23.1522			-1.4583
								0.059	23.5514		0.059	23.5514
	-0.161154	0.248212		100.221		300		0.06	23.9505		0.06	23.9505			-0.221
								0.061	24.3497		0.061	24.3497
	-0.162581	0.249639		100.221		310		0.062	24.7489		0.062	24.7489			-0.221
								0.063	25.1481		0.063	25.1481
	-0.163458	0.250516		100.221		320		0.064	25.5472		0.064	25.5472			-0.221
								0.065	25.9464		0.065	25.9464
						330		0.066	26.3456		0.066	26.3456			100
								0.067	26.7448		0.067	26.7448
						340		0.068	27.1439		0.068	27.1439			100
								0.069	27.5431		0.069	27.5431
						350		0.07	27.9423		0.07	27.9423			100
								0.071	28.3415		0.071	28.3415
						360		0.072	28.7407		0.072	28.7407			100
								0.073	29.1398		0.073	29.1398
						370		0.074	29.539		0.074	29.539			100
								0.075	29.9382		0.075	29.9382
						380		0.076	30.3374		0.076	30.3374			100
								0.077	30.7365		0.077	30.7365
						390		0.078	31.1357		0.078	31.1357			100
								0.079	31.5349		0.079	31.5349
						400		0.08	31.9341		0.08	31.9341			100
								0.081	32.3332		0.081	32.3332
						410		0.082	32.7324		0.082	32.7324			100
								0.083	33.1316		0.083	33.1316
						420		0.084	33.5308		0.084	33.5308			100
								0.085	33.9299		0.085	33.9299
						430		0.086	34.3291		0.086	34.3291			100
								0.087	34.7283		0.087	34.7283
						440		0.088	35.1275		0.088	35.1275
								0.089	35.5266		0.089	35.5266
						450		0.09	35.9258		0.09	35.9258
								0.091	36.325		0.091	36.325
						460		0.092	36.7242		0.092	36.7242
								0.093	37.1233		0.093	37.1233
						470		0.094	37.5225		0.094	37.5225
								0.095	37.9217		0.095	37.9217
						480		0.096	38.3209		0.096	38.3209
								0.097	38.72		0.097	38.72
						490		0.098	39.1192		0.098	39.1192
								0.099	39.5184		0.099	39.5184
						500		0.1	39.9176		0.1	39.9176
								0.101	40.3167		0.101	40.3167
						510		0.102	40.7159		0.102	40.7159
								0.103	41.1151		0.103	41.1151
						520		0.104	41.5143		0.104	41.5143
								0.105	41.9135		0.105	41.9135
						530		0.106	42.3126		0.106	42.3126
								0.107	42.7118		0.107	42.7118
						540		0.108	43.111		0.108	43.111
								0.109	43.5102		0.109	43.5102
						550		0.11	43.9093		0.11	43.9093
								0.111	44.3085		0.111	44.3085
								0.112	44.7077		0.112	44.7077
								0.113	45.1069		0.113	45.1069
								0.114	45.506		0.114	45.506
								0.115	45.9052		0.115	45.9052
								0.116	46.3044		0.116	46.3044
	0.250516							0.117	46.7036		0.117	46.7036
	0.250516							0.118	47.1027		0.118	47.1027
	0.250516							0.119	47.5019		0.119	47.5019
								0.12	47.9011		0.12	47.9011
								0.121	48.3003		0.121	48.3003
								0.122	48.6994		0.122	48.6994
								0.123	49.0986		0.123	49.0986
								0.124	49.4978		0.124	49.4978
								0.125	49.897		0.125	49.897
								0.126	50.2961		0.126	50.2961
								0.127	50.6953		0.127	50.6953
								0.128	51.0945		0.128	51.0945
								0.129	51.4937		0.129	51.4937
								0.13	51.8928		0.13	51.8928
								0.131	52.292		0.131	52.292
								0.132	52.6912		0.132	52.6912
								0.133	53.0904		0.133	53.0904
								0.134	53.4895		0.134	53.4895
								0.135	53.8887		0.135	53.8887
								0.136	54.2879		0.136	54.2879
								0.137	54.6871		0.137	54.6871
								0.138	55.0862		0.138	55.0862
								0.139	55.4854		0.139	55.4854
								0.14	55.8846		0.14	55.8846
								0.141	56.2838		0.141	56.2838
								0.142	56.683		0.142	56.683
								0.143	57.0821		0.143	57.0821
								0.144	57.4813		0.144	57.4813
								0.145	57.8805		0.145	57.8805
								0.146	58.2797		0.146	58.2797
								0.147	58.6788		0.147	58.6788
								0.148	59.078		0.148	59.078
								0.149	59.4772		0.149	59.4772
								0.15	59.8764		0.15	59.8764
								0.151	60.2755		0.151	60.2755
								0.152	60.6747		0.152	60.6747
								0.153	61.0739		0.153	61.0739
								0.154	61.4731		0.154	61.4731
								0.155	61.8722		0.155	61.8722
								0.156	62.2714		0.156	62.2714
								0.157	62.6706		0.157	62.6706
								0.158	63.0698		0.158	63.0698
								0.159	63.4689		0.159	63.4689
								0.16	63.8681		0.16	63.8681
								0.161	64.2673		0.161	64.2673
								0.162	64.6665		0.162	64.6665
								0.163	65.0656		0.163	65.0656
								0.164	65.4648		0.164	65.4648
								0.165	65.864		0.165	65.864
								0.166	66.2632		0.166	66.2632
								0.167	66.6623		0.167	66.6623
								0.168	67.0615		0.168	67.0615
								0.169	67.4607		0.169	67.4607
								0.17	67.8599		0.17	67.8599
								0.171	68.259		0.171	68.259
								0.172	68.6582		0.172	68.6582
								0.173	69.0574		0.173	69.0574
								0.174	69.4566		0.174	69.4566
								0.175	69.8558		0.175	69.8558
								0.176	70.2549		0.176	70.2549
								0.177	70.6541		0.177	70.6541
								0.178	71.0533		0.178	71.0533
								0.179	71.4525		0.179	71.4525
								0.18	71.8516		0.18	71.8516
								0.181	72.2508		0.181	72.2508
								0.182	72.65		0.182	72.65
								0.183	73.0492		0.183	73.0492
								0.184	73.4483		0.184	73.4483
								0.185	73.8475		0.185	73.8475
								0.186	74.2467		0.186	74.2467
								0.187	74.6459		0.187	74.6459
								0.188	75.045		0.188	75.045
								0.189	75.4442		0.189	75.4442
								0.19	75.8434		0.19	75.8434
								0.191	76.2426		0.191	76.2426
								0.192	76.6417		0.192	76.6417
								0.193	77.0409		0.193	77.0409
								0.194	77.4401		0.194	77.4401
								0.195	77.8393		0.195	77.8393
								0.196	78.2384		0.196	78.2384
								0.197	78.6376		0.197	78.6376
								0.198	79.0368		0.198	79.0368
								0.199	79.436		0.199	79.436
								0.2	79.8351		0.2	79.8351
								0.201	80.2343		0.201	80.2343
								0.202	80.6335		0.202	80.6335
								0.203	81.0327		0.203	81.0327
								0.204	81.4318		0.204	81.4318
								0.205	81.831		0.205	81.831
								0.206	82.2302		0.206	82.2302
								0.207	82.6294		0.207	82.6294
								0.208	83.0286		0.208	83.0286
								0.209	83.4277		0.209	83.4277
								0.21	83.8269		0.21	83.8269
								0.211	84.2261		0.211	84.2261
								0.212	84.6253		0.212	84.6253
								0.213	85.0244		0.213	85.0244
								0.214	85.4236		0.214	85.4236
								0.215	85.8228		0.215	85.8228
								0.216	86.222		0.216	86.222
								0.217	86.6211		0.217	86.6211
								0.218	87.0203		0.218	87.0203
								0.219	87.4195		0.219	87.4195
								0.22	87.8187		0.22	87.8187
								0.221	88.2178		0.221	88.2178
								0.222	88.617		0.222	88.617
								0.223	89.0162		0.223	89.0162
								0.224	89.4154		0.224	89.4154
								0.225	89.8145		0.225	89.8145
								0.226	90.2137		0.226	90.2137
								0.227	90.6129		0.227	90.6129
								0.228	91.0121		0.228	91.0121
								0.229	91.4112		0.229	91.4112
								0.23	91.8104		0.23	91.8104
								0.231	92.2096		0.231	92.2096
								0.232	92.6088		0.232	92.6088
								0.233	93.0079		0.233	93.0079
								0.234	93.4071		0.234	93.4071
								0.235	93.8063		0.235	93.8063
								0.236	94.2055		0.236	94.2055
								0.237	94.6046		0.237	94.6046
								0.238	95.0038		0.238	95.0038
								0.239	95.403		0.239	95.403
								0.24	95.8022		0.24	95.8022
								0.241	96.2014		0.241	96.2014
								0.242	96.6005		0.242	96.6005
								0.243	96.9997		0.243	96.9997
								0.244	97.3989		0.244	97.3989
								0.245	97.7981		0.245	97.7981
								0.246	98.1972		0.246	98.1972
								0.247	98.5964		0.247	98.5964
								0.248	98.9956		0.248	98.9956
								0.249	99.3948		0.249	99.3948
								0.25	99.7939		0.25	99.7939
								0.251	100.193		0.251	100.193
								0.252	100.592		0.252	100.592
								0.253	100.991		0.253	100.991
								0.254	101.391		0.254	101.391
								0.255	101.79		0.255	101.79
								0.256	102.189		0.256	102.189
								0.257	102.588		0.257	102.588
								0.258	102.987		0.258	102.987
								0.259	103.387		0.259	103.387
								0.26	103.786		0.26	103.786
								0.261	104.185		0.261	104.185
								0.262	104.584		0.262	104.584
								0.263	104.983		0.263	104.983
								0.264	105.382		0.264	105.382
								0.265	105.782		0.265	105.782
								0.266	106.181		0.266	106.181
								0.267	106.58		0.267	106.58
								0.268	106.979		0.268	106.979
								0.269	107.378		0.269	107.378
								0.27	107.777		0.27	107.777
								0.271	108.177		0.271	108.177
								0.272	108.576		0.272	108.576
								0.273	108.975		0.273	108.975
								0.274	109.374		0.274	109.374
								0.275	109.773		0.275	109.773
								0.276	110.172		0.276	110.172
								0.277	110.572		0.277	110.572
								0.278	110.971		0.278	110.971
								0.279	111.37		0.279	111.37
								0.28	111.769		0.28	111.769
								0.281	112.168		0.281	112.168
								0.282	112.568		0.282	112.568
								0.283	112.967		0.283	112.967
								0.284	113.366		0.284	113.366
								0.285	113.765		0.285	113.765
								0.286	114.164		0.286	114.164
								0.287	114.563		0.287	114.563
								0.288	114.963		0.288	114.963
								0.289	115.362		0.289	115.362
								0.29	115.761		0.29	115.761
								0.291	116.16		0.291	116.16
								0.292	116.559		0.292	116.559
								0.293	116.958		0.293	116.958
								0.294	117.358		0.294	117.358
								0.295	117.757		0.295	117.757
								0.296	118.156		0.296	118.156
								0.297	118.555		0.297	118.555
								0.298	118.954		0.298	118.954
								0.299	119.354		0.299	119.354
								0.3	119.753		0.3	119.753
								0.301	120.152		0.301	120.152
								0.302	120.551		0.302	120.551
								0.303	120.95		0.303	120.95
								0.304	121.349		0.304	121.349
								0.305	121.749		0.305	121.749
								0.306	122.148		0.306	122.148
								0.307	122.547		0.307	122.547
								0.308	122.946		0.308	122.946
								0.309	123.345		0.309	123.345
								0.31	123.744		0.31	123.744
								0.311	124.144		0.311	124.144
								0.312	124.543		0.312	124.543
								0.313	124.942		0.313	124.942
								0.314	125.341		0.314	125.341
								0.315	125.74		0.315	125.74
								0.316	126.14		0.316	126.14
								0.317	126.539		0.317	126.539
								0.318	126.938		0.318	126.938
								0.319	127.337		0.319	127.337
								0.32	127.736		0.32	127.736
								0.321	128.135		0.321	128.135
								0.322	128.535		0.322	128.535
								0.323	128.934		0.323	128.934
								0.324	129.333		0.324	129.333
								0.325	129.732		0.325	129.732
								0.326	130.131		0.326	130.131
								0.327	130.53		0.327	130.53
								0.328	130.93		0.328	130.93
								0.329	131.329		0.329	131.329
								0.33	131.728		0.33	131.728
								0.331	132.127		0.331	132.127
								0.332	132.526		0.332	132.526
								0.333	132.926		0.333	132.926
								0.334	133.325		0.334	133.325
								0.335	133.724		0.335	133.724
								0.336	134.123		0.336	134.123
								0.337	134.522		0.337	134.522
								0.338	134.921		0.338	134.921
								0.339	135.321		0.339	135.321
								0.34	135.72		0.34	135.72
								0.341	136.119		0.341	136.119
								0.342	136.518		0.342	136.518
								0.343			0.343
								0.344			0.344
								0.345			0.345
								0.346			0.346
								0.347			0.347
								0.348			0.348
								0.349			0.349
								0.35			0.35
								0.351			0.351
								0.352			0.352
								0.353			0.353
								0.354			0.354
								0.355			0.355
								0.356			0.356
								0.357			0.357
								0.358			0.358
								0.359			0.359
								0.36			0.36
								0.361			0.361
								0.362			0.362
								0.363			0.363
								0.364			0.364
								0.365			0.365
								0.366			0.366
								0.367			0.367
								0.368			0.368
								0.369			0.369

## Sheet: Figure 2d_3
Table 1
	0.114544	0	%	0	time	0		0			0			100	100	100
								0.001	0.345319		0.001	0.345319
	0.013432	0.101113		34.8773		10		0.002	0.690639		0.002	0.690639			65.1227	65.1227
								0.003	1.03596		0.003	1.03596
	-0.05228	0.166825		57.323		20		0.004	1.38128		0.004	1.38128			42.677	42.677
								0.005	1.7266		0.005	1.7266
	-0.09542	0.209964		72.1718		30		0.006	2.07192		0.006	2.07192			27.8282	27.8282
								0.007	2.41724		0.007	2.41724
	-0.12283	0.237371		81.8407		40		0.008	2.76256		0.008	2.76256			18.1593	18.1593
								0.009	3.10787		0.009	3.10787
	-0.14014	0.25468		87.7112		50		0.01	3.4532		0.01	3.4532			12.2889	12.2889
								0.011	3.79851		0.011	3.79851
	-0.15183	0.266371		91.855		60		0.012	4.14383		0.012	4.14383			8.14502	8.14502
								0.013	4.48915		0.013	4.48915
	-0.16066	0.275206		94.9629		70		0.014	4.83447		0.014	4.83447			5.03714	5.03714
								0.015	5.17979		0.015	5.17979
	-0.16595	0.280499		96.6895		80		0.016	5.52511		0.016	5.52511			3.31054	3.31054
								0.017	5.87043		0.017	5.87043
	-0.1697	0.284244		98.0707		90		0.018	6.21575		0.018	6.21575			1.92927	1.92927
								0.019	6.56107		0.019	6.56107
	-0.17227	0.286818		99.1067		100		0.02	6.90639		0.02	6.90639			0.893308	0.893308
								0.021	7.25171		0.021	7.25171
	-0.17336	0.287904		99.452		110		0.022	7.59703		0.022	7.59703			0.547988	0.547988
								0.023	7.94235		0.023	7.94235
	-0.17438	0.288927		99.452		120		0.024	8.28767		0.024	8.28767			0.547988	0.547988
								0.025	8.63299		0.025	8.63299
	-0.17564	0.29018		100.143		130		0.026	8.97831		0.026	8.97831			-0.14265	-0.14265
								0.027	9.32363		0.027	9.32363
	-0.17416	0.288702		99.452		140		0.028	9.66895		0.028	9.66895			0.547988	0.547988
								0.029	10.0143		0.029	10.0143
	-0.17472	0.289266		99.452		150		0.03	10.3596		0.03	10.3596			0.547988	0.547988
								0.031	10.7049		0.031	10.7049
	-0.1754	0.289941		100.143		160		0.032	11.0502		0.032	11.0502			-0.14265	-0.14265
								0.033	11.3955		0.033	11.3955
	-0.17408	0.288627		99.452		170		0.034	11.7409		0.034	11.7409			0.547988	0.547988
								0.035	12.0862		0.035	12.0862
	-0.17639	0.290939		100.143		180		0.036	12.4315		0.036	12.4315			-0.14265	-0.14265
								0.037	12.7768		0.037	12.7768
	-0.17504	0.289587		100.143		190		0.038	13.1221		0.038	13.1221			-0.14265	-0.14265
								0.039	13.4675		0.039	13.4675
						200		0.04	13.8128		0.04	13.8128			100	100
								0.041	14.1581		0.041	14.1581
						210		0.042	14.5034		0.042	14.5034			100	100
								0.043	14.8487		0.043	14.8487
						220		0.044	15.1941		0.044	15.1941			100	100
								0.045	15.5394		0.045	15.5394
						230		0.046	15.8847		0.046	15.8847			100	100
								0.047	16.23		0.047	16.23
						240		0.048	16.5753		0.048	16.5753			100	100
								0.049	16.9206		0.049	16.9206
						250		0.05	17.266		0.05	17.266			100	100
								0.051	17.6113		0.051	17.6113
						260		0.052	17.9566		0.052	17.9566			100	100
								0.053	18.3019		0.053	18.3019
						270		0.054	18.6472		0.054	18.6472			100	100
								0.055	18.9926		0.055	18.9926
						280		0.056	19.3379		0.056	19.3379			100	100
								0.057	19.6832		0.057	19.6832
						290		0.058	20.0285		0.058	20.0285			100	100
								0.059	20.3739		0.059	20.3739
						300		0.06	20.7192		0.06	20.7192			100	100
								0.061	21.0645		0.061	21.0645
						310		0.062	21.4098		0.062	21.4098			100	100
								0.063	21.7551		0.063	21.7551
						320		0.064	22.1004		0.064	22.1004			100	100
								0.065	22.4458		0.065	22.4458
						330		0.066	22.7911		0.066	22.7911			100	100
								0.067	23.1364		0.067	23.1364
						340		0.068	23.4817		0.068	23.4817			100	100
								0.069	23.827		0.069	23.827
						350		0.07	24.1724		0.07	24.1724			100	100
								0.071	24.5177		0.071	24.5177
						360		0.072	24.863		0.072	24.863			100	100
								0.073	25.2083		0.073	25.2083
						370		0.074	25.5536		0.074	25.5536			100	100
								0.075	25.899		0.075	25.899
						380		0.076	26.2443		0.076	26.2443			100	100
								0.077	26.5896		0.077	26.5896
						390		0.078	26.9349		0.078	26.9349			100	100
								0.079	27.2802		0.079	27.2802
						400		0.08	27.6256		0.08	27.6256			100	100
								0.081	27.9709		0.081	27.9709
						410		0.082	28.3162		0.082	28.3162			100	100
								0.083	28.6615		0.083	28.6615
						420		0.084	29.0068		0.084	29.0068			100	100
								0.085	29.3522		0.085	29.3522
						430		0.086	29.6975		0.086	29.6975			100	100
								0.087	30.0428		0.087	30.0428
						440		0.088	30.3881		0.088	30.3881
								0.089	30.7334		0.089	30.7334
						450		0.09	31.0787		0.09	31.0787
								0.091	31.4241		0.091	31.4241
						460		0.092	31.7694		0.092	31.7694
								0.093	32.1147		0.093	32.1147
						470		0.094	32.46		0.094	32.46
								0.095	32.8053		0.095	32.8053
						480		0.096	33.1507		0.096	33.1507
								0.097	33.496		0.097	33.496
						490		0.098	33.8413		0.098	33.8413
								0.099	34.1866		0.099	34.1866
						500		0.1	34.532		0.1	34.532
								0.101	34.8773		0.101	34.8773
						510		0.102	35.2226		0.102	35.2226
								0.103	35.5679		0.103	35.5679
						520		0.104	35.9132		0.104	35.9132
								0.105	36.2585		0.105	36.2585
						530		0.106	36.6039		0.106	36.6039
								0.107	36.9492		0.107	36.9492
						540		0.108	37.2945		0.108	37.2945
								0.109	37.6398		0.109	37.6398
						550		0.11	37.9851		0.11	37.9851
								0.111	38.3305		0.111	38.3305
								0.112	38.6758		0.112	38.6758
								0.113	39.0211		0.113	39.0211
								0.114	39.3664		0.114	39.3664
								0.115	39.7117		0.115	39.7117
								0.116	40.0571		0.116	40.0571
	0.289587							0.117	40.4024		0.117	40.4024
	0.289587							0.118	40.7477		0.118	40.7477
	0.289587							0.119	41.093		0.119	41.093
								0.12	41.4383		0.12	41.4383
								0.121	41.7837		0.121	41.7837
								0.122	42.129		0.122	42.129
								0.123	42.4743		0.123	42.4743
								0.124	42.8196		0.124	42.8196
								0.125	43.1649		0.125	43.1649
								0.126	43.5103		0.126	43.5103
								0.127	43.8556		0.127	43.8556
								0.128	44.2009		0.128	44.2009
								0.129	44.5462		0.129	44.5462
								0.13	44.8915		0.13	44.8915
								0.131	45.2368		0.131	45.2368
								0.132	45.5822		0.132	45.5822
								0.133	45.9275		0.133	45.9275
								0.134	46.2728		0.134	46.2728
								0.135	46.6181		0.135	46.6181
								0.136	46.9635		0.136	46.9635
								0.137	47.3088		0.137	47.3088
								0.138	47.6541		0.138	47.6541
								0.139	47.9994		0.139	47.9994
								0.14	48.3447		0.14	48.3447
								0.141	48.69		0.141	48.69
								0.142	49.0354		0.142	49.0354
								0.143	49.3807		0.143	49.3807
								0.144	49.726		0.144	49.726
								0.145	50.0713		0.145	50.0713
								0.146	50.4166		0.146	50.4166
								0.147	50.762		0.147	50.762
								0.148	51.1073		0.148	51.1073
								0.149	51.4526		0.149	51.4526
								0.15	51.7979		0.15	51.7979
								0.151	52.1432		0.151	52.1432
								0.152	52.4886		0.152	52.4886
								0.153	52.8339		0.153	52.8339
								0.154	53.1792		0.154	53.1792
								0.155	53.5245		0.155	53.5245
								0.156	53.8698		0.156	53.8698
								0.157	54.2152		0.157	54.2152
								0.158	54.5605		0.158	54.5605
								0.159	54.9058		0.159	54.9058
								0.16	55.2511		0.16	55.2511
								0.161	55.5964		0.161	55.5964
								0.162	55.9418		0.162	55.9418
								0.163	56.2871		0.163	56.2871
								0.164	56.6324		0.164	56.6324
								0.165	56.9777		0.165	56.9777
								0.166	57.323		0.166	57.323
								0.167	57.6683		0.167	57.6683
								0.168	58.0137		0.168	58.0137
								0.169	58.359		0.169	58.359
								0.17	58.7043		0.17	58.7043
								0.171	59.0496		0.171	59.0496
								0.172	59.395		0.172	59.395
								0.173	59.7403		0.173	59.7403
								0.174	60.0856		0.174	60.0856
								0.175	60.4309		0.175	60.4309
								0.176	60.7762		0.176	60.7762
								0.177	61.1215		0.177	61.1215
								0.178	61.4669		0.178	61.4669
								0.179	61.8122		0.179	61.8122
								0.18	62.1575		0.18	62.1575
								0.181	62.5028		0.181	62.5028
								0.182	62.8481		0.182	62.8481
								0.183	63.1935		0.183	63.1935
								0.184	63.5388		0.184	63.5388
								0.185	63.8841		0.185	63.8841
								0.186	64.2294		0.186	64.2294
								0.187	64.5747		0.187	64.5747
								0.188	64.9201		0.188	64.9201
								0.189	65.2654		0.189	65.2654
								0.19	65.6107		0.19	65.6107
								0.191	65.956		0.191	65.956
								0.192	66.3013		0.192	66.3013
								0.193	66.6467		0.193	66.6467
								0.194	66.992		0.194	66.992
								0.195	67.3373		0.195	67.3373
								0.196	67.6826		0.196	67.6826
								0.197	68.0279		0.197	68.0279
								0.198	68.3733		0.198	68.3733
								0.199	68.7186		0.199	68.7186
								0.2	69.0639		0.2	69.0639
								0.201	69.4092		0.201	69.4092
								0.202	69.7545		0.202	69.7545
								0.203	70.0999		0.203	70.0999
								0.204	70.4452		0.204	70.4452
								0.205	70.7905		0.205	70.7905
								0.206	71.1358		0.206	71.1358
								0.207	71.4811		0.207	71.4811
								0.208	71.8264		0.208	71.8264
								0.209	72.1718		0.209	72.1718
								0.21	72.5171		0.21	72.5171
								0.211	72.8624		0.211	72.8624
								0.212	73.2077		0.212	73.2077
								0.213	73.553		0.213	73.553
								0.214	73.8984		0.214	73.8984
								0.215	74.2437		0.215	74.2437
								0.216	74.589		0.216	74.589
								0.217	74.9343		0.217	74.9343
								0.218	75.2797		0.218	75.2797
								0.219	75.625		0.219	75.625
								0.22	75.9703		0.22	75.9703
								0.221	76.3156		0.221	76.3156
								0.222	76.6609		0.222	76.6609
								0.223	77.0062		0.223	77.0062
								0.224	77.3516		0.224	77.3516
								0.225	77.6969		0.225	77.6969
								0.226	78.0422		0.226	78.0422
								0.227	78.3875		0.227	78.3875
								0.228	78.7328		0.228	78.7328
								0.229	79.0782		0.229	79.0782
								0.23	79.4235		0.23	79.4235
								0.231	79.7688		0.231	79.7688
								0.232	80.1141		0.232	80.1141
								0.233	80.4594		0.233	80.4594
								0.234	80.8048		0.234	80.8048
								0.235	81.1501		0.235	81.1501
								0.236	81.4954		0.236	81.4954
								0.237	81.8407		0.237	81.8407
								0.238	82.186		0.238	82.186
								0.239	82.5314		0.239	82.5314
								0.24	82.8767		0.24	82.8767
								0.241	83.222		0.241	83.222
								0.242	83.5673		0.242	83.5673
								0.243	83.9126		0.243	83.9126
								0.244	84.2579		0.244	84.2579
								0.245	84.6033		0.245	84.6033
								0.246	84.9486		0.246	84.9486
								0.247	85.2939		0.247	85.2939
								0.248	85.6392		0.248	85.6392
								0.249	85.9845		0.249	85.9845
								0.25	86.3299		0.25	86.3299
								0.251	86.6752		0.251	86.6752
								0.252	87.0205		0.252	87.0205
								0.253	87.3658		0.253	87.3658
								0.254	87.7112		0.254	87.7112
								0.255	88.0565		0.255	88.0565
								0.256	88.4018		0.256	88.4018
								0.257	88.7471		0.257	88.7471
								0.258	89.0924		0.258	89.0924
								0.259	89.4377		0.259	89.4377
								0.26	89.7831		0.26	89.7831
								0.261	90.1284		0.261	90.1284
								0.262	90.4737		0.262	90.4737
								0.263	90.819		0.263	90.819
								0.264	91.1643		0.264	91.1643
								0.265	91.5097		0.265	91.5097
								0.266	91.855		0.266	91.855
								0.267	92.2003		0.267	92.2003
								0.268	92.5456		0.268	92.5456
								0.269	92.8909		0.269	92.8909
								0.27	93.2363		0.27	93.2363
								0.271	93.5816		0.271	93.5816
								0.272	93.9269		0.272	93.9269
								0.273	94.2722		0.273	94.2722
								0.274	94.6175		0.274	94.6175
								0.275	94.9629		0.275	94.9629
								0.276	95.3082		0.276	95.3082
								0.277	95.6535		0.277	95.6535
								0.278	95.9988		0.278	95.9988
								0.279	96.3441		0.279	96.3441
								0.28	96.6895		0.28	96.6895
								0.281	97.0348		0.281	97.0348
								0.282	97.3801		0.282	97.3801
								0.283	97.7254		0.283	97.7254
								0.284	98.0707		0.284	98.0707
								0.285	98.416		0.285	98.416
								0.286	98.7614		0.286	98.7614
								0.287	99.1067		0.287	99.1067
								0.288	99.452		0.288	99.452
								0.289	99.7973		0.289	99.7973
								0.29	100.143		0.29	100.143
								0.291	100.488		0.291	100.488
								0.292	100.833		0.292	100.833
								0.293	101.179		0.293	101.179
								0.294	101.524		0.294	101.524
								0.295	101.869		0.295	101.869
								0.296	102.215		0.296	102.215
								0.297	102.56		0.297	102.56
								0.298	102.905		0.298	102.905
								0.299	103.251		0.299	103.251
								0.3	103.596		0.3	103.596
								0.301	103.941		0.301	103.941
								0.302	104.287		0.302	104.287
								0.303	104.632		0.303	104.632
								0.304	104.977		0.304	104.977
								0.305	105.322		0.305	105.322
								0.306	105.668		0.306	105.668
								0.307	106.013		0.307	106.013
								0.308	106.358		0.308	106.358
								0.309	106.704		0.309	106.704
								0.31	107.049		0.31	107.049
								0.311	107.394		0.311	107.394
								0.312	107.74		0.312	107.74
								0.313	108.085		0.313	108.085
								0.314	108.43		0.314	108.43
								0.315	108.776		0.315	108.776
								0.316	109.121		0.316	109.121
								0.317	109.466		0.317	109.466
								0.318	109.812		0.318	109.812
								0.319	110.157		0.319	110.157
								0.32	110.502		0.32	110.502
								0.321	110.848		0.321	110.848
								0.322	111.193		0.322	111.193
								0.323	111.538		0.323	111.538
								0.324	111.883		0.324	111.883
								0.325	112.229		0.325	112.229
								0.326	112.574		0.326	112.574
								0.327	112.919		0.327	112.919
								0.328	113.265		0.328	113.265
								0.329	113.61		0.329	113.61
								0.33	113.955		0.33	113.955
								0.331	114.301		0.331	114.301
								0.332	114.646		0.332	114.646
								0.333	114.991		0.333	114.991
								0.334	115.337		0.334	115.337
								0.335	115.682		0.335	115.682
								0.336	116.027		0.336	116.027
								0.337	116.373		0.337	116.373
								0.338	116.718		0.338	116.718
								0.339	117.063		0.339	117.063
								0.34	117.409		0.34	117.409
								0.341	117.754		0.341	117.754
								0.342	118.099		0.342	118.099
								0.343			0.343
								0.344			0.344
								0.345			0.345
								0.346			0.346
								0.347			0.347
								0.348			0.348
								0.349			0.349
								0.35			0.35
								0.351			0.351
								0.352			0.352
								0.353			0.353
								0.354			0.354
								0.355			0.355
								0.356			0.356
								0.357			0.357
								0.358			0.358
								0.359			0.359
								0.36			0.36
								0.361			0.361
								0.362			0.362
								0.363			0.363
								0.364			0.364
								0.365			0.365
								0.366			0.366
								0.367			0.367
								0.368			0.368
								0.369			0.369

## Sheet: Figure 2d_4
Table 1
	0.077843	0	%	0	time	0		0			0			100	0	100
								0.001	0.503392		0.001	0.503392
	0.07604	0.001804		1.00678		10		0.002	1.00678		0.002	1.00678			10	98.9932
								0.003	1.51018		0.003	1.51018
	0.070712	0.007131		3.52374		20		0.004	2.01357		0.004	2.01357			20	96.4763
								0.005	2.51696		0.005	2.51696
	0.066378	0.011465		5.53731		30		0.006	3.02035		0.006	3.02035			30	94.4627
								0.007	3.52374		0.007	3.52374
	0.062725	0.015118		7.55088		40		0.008	4.02713		0.008	4.02713			40	92.4491
								0.009	4.53053		0.009	4.53053
	0.059024	0.018819		9.06105		50		0.01	5.03392		0.01	5.03392			50	90.939
								0.011	5.53731		0.011	5.53731
	0.05402	0.023824		11.578		60		0.012	6.0407		0.012	6.0407			60	88.422
								0.013	6.54409		0.013	6.54409
	0.048476	0.029368		14.5984		70		0.014	7.04748		0.014	7.04748			70	85.4016
								0.015	7.55088		0.015	7.55088
	0.045265	0.032578		16.1085		80		0.016	8.05427		0.016	8.05427			80	83.8915
								0.017	8.55766		0.017	8.55766
	0.040823	0.037021		18.6255		90		0.018	9.06105		0.018	9.06105			90	81.3745
								0.019	9.56444		0.019	9.56444
	0.03633	0.041513		20.6391		100		0.02	10.0678		0.02	10.0678			100	79.3609
								0.021	10.5712		0.021	10.5712
	0.031881	0.045963		22.6526		110		0.022	11.0746		0.022	11.0746			110	77.3474
								0.023	11.578		0.023	11.578
	0.028362	0.049481		24.6662		120		0.024	12.0814		0.024	12.0814			120	75.3338
								0.025	12.5848		0.025	12.5848
	0.023373	0.05447		27.1832		130		0.026	13.0882		0.026	13.0882			130	72.8169
								0.027	13.5916		0.027	13.5916
	0.020667	0.057176		28.6933		140		0.028	14.095		0.028	14.095			140	71.3067
								0.029	14.5984		0.029	14.5984
	0.016404	0.061439		30.7069		150		0.03	15.1017		0.03	15.1017			150	69.2931
								0.031	15.6051		0.031	15.6051
	0.013507	0.064336		32.2171		160		0.032	16.1085		0.032	16.1085			160	67.7829
								0.033	16.6119		0.033	16.6119
	0.009492	0.068351		34.2306		170		0.034	17.1153		0.034	17.1153			170	65.7694
								0.035	17.6187		0.035	17.6187
	0.005761	0.072083		36.2442		180		0.036	18.1221		0.036	18.1221			180	63.7558
								0.037	18.6255		0.037	18.6255
	0.00234	0.075503		37.7544		190		0.038	19.1289		0.038	19.1289			190	62.2456
								0.039	19.6323		0.039	19.6323
	-0.00016	0.078002		39.2646		200		0.04	20.1357		0.04	20.1357			200	60.7354
								0.041	20.6391		0.041	20.6391
	-0.00375	0.081598		41.2781		210		0.042	21.1425		0.042	21.1425			210	58.7219
								0.043	21.6458		0.043	21.6458
	-0.00732	0.085159		42.7883		220		0.044	22.1492		0.044	22.1492			220	57.2117
								0.045	22.6526		0.045	22.6526
	-0.01081	0.088657		44.2985		230		0.046	23.156		0.046	23.156			230	55.7015
								0.047	23.6594		0.047	23.6594
	-0.01431	0.092155		46.312		240		0.048	24.1628		0.048	24.1628			240	53.688
								0.049	24.6662		0.049	24.6662
	-0.01657	0.09441		47.3188		250		0.05	25.1696		0.05	25.1696			250	52.6812
								0.051	25.673		0.051	25.673
	-0.01965	0.097495		48.829		260		0.052	26.1764		0.052	26.1764			260	51.171
								0.053	26.6798		0.053	26.6798
	-0.02246	0.100301		50.3392		270		0.054	27.1832		0.054	27.1832			270	49.6608
								0.055	27.6866		0.055	27.6866
	-0.02518	0.103026		51.8494		280		0.056	28.1899		0.056	28.1899			280	48.1506
								0.057	28.6933		0.057	28.6933
	-0.02782	0.105659		52.8561		290		0.058	29.1967		0.058	29.1967			290	47.1439
								0.059	29.7001		0.059	29.7001
	-0.03162	0.109464		54.8697		300		0.06	30.2035		0.06	30.2035			300	45.1303
								0.061	30.7069		0.061	30.7069
	-0.0336	0.111443		55.8765		310		0.062	31.2103		0.062	31.2103			310	44.1235
								0.063	31.7137		0.063	31.7137
	-0.03634	0.114188		57.3867		320		0.064	32.2171		0.064	32.2171			320	42.6133
								0.065	32.7205		0.065	32.7205
	-0.03922	0.117067		58.8968		330		0.066	33.2238		0.066	33.2238			330	41.1032
								0.067	33.7272		0.067	33.7272
	-0.04167	0.119514		59.9036		340		0.068	34.2306		0.068	34.2306			340	40.0964
								0.069	34.734		0.069	34.734
	-0.04489	0.122731		61.4138		350		0.07	35.2374		0.07	35.2374			350	38.5862
								0.071	35.7408		0.071	35.7408
	-0.04601	0.123853		62.4206		360		0.072	36.2442		0.072	36.2442			360	37.5794
								0.073	36.7476		0.073	36.7476
	-0.04831	0.126158		63.4274		370		0.074	37.251		0.074	37.251			370	36.5726
								0.075	37.7544		0.075	37.7544
	-0.05104	0.128886		64.4341		380		0.076	38.2578		0.076	38.2578			380	35.5659
								0.077	38.7612		0.077	38.7612
	-0.05296	0.130802		65.9443		390		0.078	39.2646		0.078	39.2646			390	34.0557
								0.079	39.7679		0.079	39.7679
	-0.05516	0.133		66.9511		400		0.08	40.2713		0.08	40.2713			400	33.0489
								0.081	40.7747		0.081	40.7747
	-0.05758	0.135424		67.9579		410		0.082	41.2781		0.082	41.2781			410	32.0421
								0.083	41.7815		0.083	41.7815
	-0.05982	0.13766		68.9647		420		0.084	42.2849		0.084	42.2849			420	31.0353
								0.085	42.7883		0.085	42.7883
	-0.06156	0.139406		69.9715		430		0.086	43.2917		0.086	43.2917			430	30.0285
								0.087	43.7951		0.087	43.7951
	-0.06408	0.141922		71.4816		440		0.088	44.2985		0.088	44.2985			440	28.5184
								0.089	44.8019		0.089	44.8019
	-0.06504	0.142881		71.985		450		0.09	45.3053		0.09	45.3053			450	28.015
								0.091	45.8087		0.091	45.8087
	-0.06822	0.146062		73.4952		460		0.092	46.312		0.092	46.312			460	26.5048
								0.093	46.8154		0.093	46.8154
	-0.06992	0.147768		74.502		470		0.094	47.3188		0.094	47.3188			470	25.498
								0.095	47.8222		0.095	47.8222
	-0.07144	0.14928		75.0054		480		0.096	48.3256		0.096	48.3256			480	24.9946
								0.097	48.829		0.097	48.829
	-0.07346	0.151301		76.0122		490		0.098	49.3324		0.098	49.3324			490	23.9879
								0.099	49.8358		0.099	49.8358
	-0.07484	0.15268		76.5155		500		0.1	50.3392		0.1	50.3392			500	23.4845
								0.101	50.8426		0.101	50.8426
	-0.07736	0.155204		78.0257		510		0.102	51.346		0.102	51.346			510	21.9743
								0.103	51.8494		0.103	51.8494
	-0.0788	0.156639		79.0325		520		0.104	52.3527		0.104	52.3527			520	20.9675
								0.105	52.8561		0.105	52.8561
	-0.08036	0.158205		79.5359		530		0.106	53.3595		0.106	53.3595			530	20.4641
								0.107	53.8629		0.107	53.8629
	-0.08234	0.160183		80.5427		540		0.108	54.3663		0.108	54.3663			540	19.4573
								0.109	54.8697		0.109	54.8697
	-0.08382	0.161662		81.5495		550		0.11	55.3731		0.11	55.3731			550	18.4505
								0.111	55.8765		0.111	55.8765
	-0.08379	0.161631		81.5495				0.112	56.3799		0.112	56.3799			560	18.4505
								0.113	56.8833		0.113	56.8833
	-0.0877	0.165548		83.0596				0.114	57.3867		0.114	57.3867			570	16.9404
								0.115	57.8901		0.115	57.8901
	-0.0888	0.166647		83.563				0.116	58.3934		0.116	58.3934			580	16.437
0.198652								0.117	58.8968		0.117	58.8968
0.198652	-0.09038	0.168222		84.5698				0.118	59.4002		0.118	59.4002			590	15.4302
0.198652								0.119	59.9036		0.119	59.9036
	-0.09136	0.1692		85.0732				0.12	60.407		0.12	60.407			600	14.9268
								0.121	60.9104		0.121	60.9104
	-0.09285	0.17069		86.08				0.122	61.4138		0.122	61.4138			610	13.92
								0.123	61.9172		0.123	61.9172
	-0.09485	0.172697		87.0868				0.124	62.4206		0.124	62.4206			620	12.9132
								0.125	62.924		0.125	62.924
	-0.09421	0.172051		86.5834				0.126	63.4274		0.126	63.4274			630	13.4166
								0.127	63.9308		0.127	63.9308
	-0.09603	0.173873		87.5902				0.128	64.4341		0.128	64.4341			640	12.4098
								0.129	64.9375		0.129	64.9375
	-0.09732	0.175165		88.0935				0.13	65.4409		0.13	65.4409			650	11.9064
								0.131	65.9443		0.131	65.9443
	-0.09924	0.177084		89.1003				0.132	66.4477		0.132	66.4477			660	10.8997
								0.133	66.9511		0.133	66.9511
	-0.09996	0.177799		89.1003				0.134	67.4545		0.134	67.4545			670	10.8997
								0.135	67.9579		0.135	67.9579
	-0.10218	0.180027		90.6105				0.136	68.4613		0.136	68.4613			680	9.38949
								0.137	68.9647		0.137	68.9647
	-0.10345	0.181293		91.1139				0.138	69.4681		0.138	69.4681			690	8.8861
								0.139	69.9715		0.139	69.9715
	-0.10415	0.181995		91.6173				0.14	70.4748		0.14	70.4748			700	8.3827
								0.141	70.9782		0.141	70.9782
	-0.10625	0.18409		92.6241				0.142	71.4816		0.142	71.4816			710	7.37592
								0.143	71.985		0.143	71.985
	-0.10777	0.18561		93.1275				0.144	72.4884		0.144	72.4884			720	6.87253
								0.145	72.9918		0.145	72.9918
	-0.10802	0.185868		93.1275				0.146	73.4952		0.146	73.4952			730	6.87253
								0.147	73.9986		0.147	73.9986
	-0.10884	0.186688		94.1342				0.148	74.502		0.148	74.502			740	5.86575
								0.149	75.0054		0.149	75.0054
	-0.10986	0.187704		94.1342				0.15	75.5088		0.15	75.5088			750	5.86575
								0.151	76.0122		0.151	76.0122
	-0.11192	0.189759		95.141				0.152	76.5155		0.152	76.5155			760	4.85896
								0.153	77.0189		0.153	77.0189
	-0.1121	0.189945		95.141				0.154	77.5223		0.154	77.5223			770	4.85896
								0.155	78.0257		0.155	78.0257
	-0.11246	0.190301		95.6444				0.156	78.5291		0.156	78.5291			780	4.35557
								0.157	79.0325		0.157	79.0325
	-0.11541	0.193258		97.1546				0.158	79.5359		0.158	79.5359			790	2.84539
								0.159	80.0393		0.159	80.0393
	-0.11519	0.193028		97.1546				0.16	80.5427		0.16	80.5427			800	2.84539
								0.161	81.0461		0.161	81.0461
	-0.1151	0.192944		97.1546				0.162	81.5495		0.162	81.5495			810	2.84539
								0.163	82.0529		0.163	82.0529
	-0.11761	0.195455		98.1614				0.164	82.5562		0.164	82.5562			820	1.83861
								0.165	83.0596		0.165	83.0596
	-0.11654	0.194388		97.658				0.166	83.563		0.166	83.563			830	2.342
								0.167	84.0664		0.167	84.0664
	-0.1191	0.196947		98.6648				0.168	84.5698		0.168	84.5698			840	1.33522
								0.169	85.0732		0.169	85.0732
	-0.11954	0.197385		99.1682				0.17	85.5766		0.17	85.5766			850	0.831828
								0.171	86.08		0.171	86.08
	-0.12269	0.200534		100.678				0.172	86.5834		0.172	86.5834			860	-0.67835
								0.173	87.0868		0.173	87.0868
	-0.12168	0.199521		100.175				0.174	87.5902		0.174	87.5902			870	-0.17496
								0.175	88.0935		0.175	88.0935
	-0.12081	0.198652		99.6716				0.176	88.597		0.176	88.597			880	0.328436
								0.177	89.1003		0.177	89.1003
								0.178	89.6037		0.178	89.6037			890
								0.179	90.1071		0.179	90.1071
								0.18	90.6105		0.18	90.6105			900
								0.181	91.1139		0.181	91.1139
								0.182	91.6173		0.182	91.6173			910
								0.183	92.1207		0.183	92.1207
								0.184	92.6241		0.184	92.6241			920
								0.185	93.1275		0.185	93.1275
								0.186	93.6309		0.186	93.6309			930
								0.187	94.1342		0.187	94.1342
								0.188	94.6376		0.188	94.6376			940
								0.189	95.141		0.189	95.141
								0.19	95.6444		0.19	95.6444			950
								0.191	96.1478		0.191	96.1478
								0.192	96.6512		0.192	96.6512			960
								0.193	97.1546		0.193	97.1546
								0.194	97.658		0.194	97.658			970
								0.195	98.1614		0.195	98.1614
								0.196	98.6648		0.196	98.6648			980
								0.197	99.1682		0.197	99.1682
								0.198	99.6716		0.198	99.6716			990
								0.199	100.175		0.199	100.175
								0.2	100.678		0.2	100.678			1000
								0.201	101.182		0.201	101.182
								0.202	101.685		0.202	101.685			1010
								0.203	102.189		0.203	102.189
								0.204	102.692		0.204	102.692			1020
								0.205	103.195		0.205	103.195
								0.206	103.699		0.206	103.699			1030
								0.207	104.202		0.207	104.202
								0.208	104.706		0.208	104.706			1040
								0.209	105.209		0.209	105.209
								0.21	105.712		0.21	105.712			1050
								0.211	106.216		0.211	106.216
								0.212	106.719		0.212	106.719
								0.213	107.222		0.213	107.222
								0.214	107.726		0.214	107.726
								0.215	108.229		0.215	108.229
								0.216	108.733		0.216	108.733
								0.217	109.236		0.217	109.236
								0.218	109.739		0.218	109.739
								0.219	110.243		0.219	110.243
								0.22	110.746		0.22	110.746
								0.221	111.25		0.221	111.25
								0.222	111.753		0.222	111.753
								0.223	112.256		0.223	112.256
								0.224	112.76		0.224	112.76
								0.225	113.263		0.225	113.263
								0.226	113.766		0.226	113.766
								0.227	114.27		0.227	114.27
								0.228	114.773		0.228	114.773
								0.229	115.277		0.229	115.277
								0.23	115.78		0.23	115.78
								0.231	116.284		0.231	116.284
								0.232	116.787		0.232	116.787
								0.233	117.29		0.233	117.29
								0.234	117.794		0.234	117.794
								0.235	118.297		0.235	118.297
								0.236	118.8		0.236	118.8
								0.237	119.304		0.237	119.304
								0.238	119.807		0.238	119.807
								0.239	120.311		0.239	120.311
								0.24	120.814		0.24	120.814
								0.241	121.317		0.241	121.317
								0.242	121.821		0.242	121.821
								0.243	122.324		0.243	122.324
								0.244	122.828		0.244	122.828
								0.245	123.331		0.245	123.331
								0.246	123.834		0.246	123.834
								0.247	124.338		0.247	124.338
								0.248	124.841		0.248	124.841
								0.249	125.344		0.249	125.344
								0.25	125.848		0.25	125.848
								0.251	126.351		0.251	126.351
								0.252	126.855		0.252	126.855
								0.253	127.358		0.253	127.358
								0.254	127.862		0.254	127.862
								0.255	128.365		0.255	128.365
								0.256	128.868		0.256	128.868
								0.257	129.372		0.257	129.372
								0.258	129.875		0.258	129.875
								0.259	130.379		0.259	130.379
								0.26	130.882		0.26	130.882
								0.261	131.385		0.261	131.385
								0.262	131.889		0.262	131.889
								0.263	132.392		0.263	132.392
								0.264	132.895		0.264	132.895
								0.265	133.399		0.265	133.399
								0.266	133.902		0.266	133.902
								0.267	134.406		0.267	134.406
								0.268	134.909		0.268	134.909
								0.269	135.412		0.269	135.412
								0.27	135.916		0.27	135.916
								0.271	136.419		0.271	136.419
								0.272	136.923		0.272	136.923
								0.273	137.426		0.273	137.426
								0.274	137.929		0.274	137.929
								0.275	138.433		0.275	138.433
								0.276	138.936		0.276	138.936
								0.277	139.44		0.277	139.44
								0.278	139.943		0.278	139.943
								0.279	140.446		0.279	140.446
								0.28	140.95		0.28	140.95
								0.281	141.453		0.281	141.453
								0.282	141.957		0.282	141.957
								0.283	142.46		0.283	142.46
								0.284	142.963		0.284	142.963
								0.285	143.467		0.285	143.467
								0.286	143.97		0.286	143.97
								0.287	144.473		0.287	144.473
								0.288	144.977		0.288	144.977
								0.289	145.48		0.289	145.48
								0.29	145.984		0.29	145.984
								0.291	146.487		0.291	146.487
								0.292	146.99		0.292	146.99
								0.293	147.494		0.293	147.494
								0.294	147.997		0.294	147.997
								0.295	148.501		0.295	148.501
								0.296	149.004		0.296	149.004
								0.297	149.507		0.297	149.507
								0.298	150.011		0.298	150.011
								0.299	150.514		0.299	150.514
								0.3	151.018		0.3	151.018
								0.301	151.521		0.301	151.521
								0.302	152.024		0.302	152.024
								0.303	152.528		0.303	152.528
								0.304	153.031		0.304	153.031
								0.305	153.535		0.305	153.535
								0.306	154.038		0.306	154.038
								0.307	154.541		0.307	154.541
								0.308	155.045		0.308	155.045
								0.309	155.548		0.309	155.548
								0.31	156.051		0.31	156.051
								0.311	156.555		0.311	156.555
								0.312	157.058		0.312	157.058
								0.313	157.562		0.313	157.562
								0.314	158.065		0.314	158.065
								0.315	158.568		0.315	158.568
								0.316	159.072		0.316	159.072
								0.317	159.575		0.317	159.575
								0.318	160.079		0.318	160.079
								0.319	160.582		0.319	160.582
								0.32	161.085		0.32	161.085
								0.321	161.589		0.321	161.589
								0.322	162.092		0.322	162.092
								0.323	162.595		0.323	162.595
								0.324	163.099		0.324	163.099
								0.325	163.602		0.325	163.602
								0.326	164.106		0.326	164.106
								0.327	164.609		0.327	164.609
								0.328	165.113		0.328	165.113
								0.329	165.616		0.329	165.616
								0.33	166.119		0.33	166.119
								0.331	166.623		0.331	166.623
								0.332	167.126		0.332	167.126
								0.333	167.629		0.333	167.629
								0.334	168.133		0.334	168.133
								0.335	168.636		0.335	168.636
								0.336	169.14		0.336	169.14
								0.337	169.643		0.337	169.643
								0.338	170.146		0.338	170.146
								0.339	170.65		0.339	170.65
								0.34	171.153		0.34	171.153
								0.341	171.657		0.341	171.657
								0.342	172.16		0.342	172.16
								0.343			0.343
								0.344			0.344
								0.345			0.345
								0.346			0.346
								0.347			0.347
								0.348			0.348
								0.349			0.349
								0.35			0.35
								0.351			0.351
								0.352			0.352
								0.353			0.353
								0.354			0.354
								0.355			0.355
								0.356			0.356
								0.357			0.357
								0.358			0.358
								0.359			0.359
								0.36			0.36
								0.361			0.361
								0.362			0.362
								0.363			0.363
								0.364			0.364
								0.365			0.365
								0.366			0.366
								0.367			0.367
								0.368			0.368
								0.369			0.369

## Sheet: Figure 2d_5
Table 1
	0.151246	0	%	0	time	0		0			0			100	0	100
								0.001	0.277859		0.001	0.277859
	0.149067	0.002179		0.555717		10		0.002	0.555717		0.002	0.555717			10	99.4443
								0.003	0.833576		0.003	0.833576
	0.148551	0.002695		0.833576		20		0.004	1.11143		0.004	1.11143			20	99.1664
								0.005	1.38929		0.005	1.38929
	0.144615	0.006631		0.833576		30		0.006	1.66715		0.006	1.66715			30	99.1664
								0.007	1.94501		0.007	1.94501
	0.143286	0.00796		2.22287		40		0.008	2.22287		0.008	2.22287			40	97.7771
								0.009	2.50073		0.009	2.50073
	0.139398	0.011848		3.05645		50		0.01	2.77859		0.01	2.77859			50	96.9436
								0.011	3.05645		0.011	3.05645
	0.137641	0.013605		3.61216		60		0.012	3.3343		0.012	3.3343			60	96.3878
								0.013	3.61216		0.013	3.61216
	0.134535	0.016711		4.7236		70		0.014	3.89002		0.014	3.89002			70	95.2764
								0.015	4.16788		0.015	4.16788
	0.133302	0.017944		5.00146		80		0.016	4.44574		0.016	4.44574			80	94.9985
								0.017	4.7236		0.017	4.7236
	0.12784	0.023406		6.39075		90		0.018	5.00146		0.018	5.00146			90	93.6093
								0.019	5.27932		0.019	5.27932
	0.124915	0.026331		7.22433		100		0.02	5.55717		0.02	5.55717			100	92.7757
								0.021	5.83503		0.021	5.83503
	0.121508	0.029738		8.33576		110		0.022	6.11289		0.022	6.11289			110	91.6642
								0.023	6.39075		0.023	6.39075
	0.119331	0.031915		8.89148		120		0.024	6.66861		0.024	6.66861			120	91.1085
								0.025	6.94647		0.025	6.94647
	0.114847	0.036399		10.0029		130		0.026	7.22433		0.026	7.22433			130	89.9971
								0.027	7.50218		0.027	7.50218
	0.112062	0.039184		10.8365		140		0.028	7.78004		0.028	7.78004			140	89.1635
								0.029	8.0579		0.029	8.0579
	0.107762	0.043484		11.9479		150		0.03	8.33576		0.03	8.33576			150	88.0521
								0.031	8.61362		0.031	8.61362
	0.103996	0.04725		13.0594		160		0.032	8.89148		0.032	8.89148			160	86.9406
								0.033	9.16934		0.033	9.16934
	0.099936	0.05131		14.1708		170		0.034	9.4472		0.034	9.4472			170	85.8292
								0.035	9.72505		0.035	9.72505
	0.095855	0.055391		15.2822		180		0.036	10.0029		0.036	10.0029			180	84.7178
								0.037	10.2808		0.037	10.2808
	0.092679	0.058567		16.1158		190		0.038	10.5586		0.038	10.5586			190	83.8842
								0.039	10.8365		0.039	10.8365
	0.088229	0.063017		17.5051		200		0.04	11.1143		0.04	11.1143			200	82.4949
								0.041	11.3922		0.041	11.3922
	0.084069	0.067177		18.6165		210		0.042	11.6701		0.042	11.6701			210	81.3835
								0.043	11.9479		0.043	11.9479
	0.08108	0.070166		19.4501		220		0.044	12.2258		0.044	12.2258			220	80.5499
								0.045	12.5036		0.045	12.5036
	0.074702	0.076544		21.1173		230		0.046	12.7815		0.046	12.7815			230	78.8827
								0.047	13.0594		0.047	13.0594
	0.071714	0.079532		21.9508		240		0.048	13.3372		0.048	13.3372			240	78.0492
								0.049	13.6151		0.049	13.6151
	0.066185	0.085061		23.618		250		0.05	13.8929		0.05	13.8929			250	76.382
								0.051	14.1708		0.051	14.1708
	0.062335	0.088911		24.4516		260		0.052	14.4487		0.052	14.4487			260	75.5484
								0.053	14.7265		0.053	14.7265
	0.056917	0.094329		26.1187		270		0.054	15.0044		0.054	15.0044			270	73.8813
								0.055	15.2822		0.055	15.2822
	0.052635	0.098611		27.2301		280		0.056	15.5601		0.056	15.5601			280	72.7699
								0.057	15.8379		0.057	15.8379
	0.047231	0.104015		28.8973		290		0.058	16.1158		0.058	16.1158			290	71.1027
								0.059	16.3937		0.059	16.3937
	0.041891	0.109355		30.2866		300		0.06	16.6715		0.06	16.6715			300	69.7134
								0.061	16.9494		0.061	16.9494
	0.038235	0.113011		31.398		310		0.062	17.2272		0.062	17.2272			310	68.602
								0.063	17.5051		0.063	17.5051
	0.032934	0.118312		32.7873		320		0.064	17.783		0.064	17.783			320	67.2127
								0.065	18.0608		0.065	18.0608
	0.027984	0.123262		34.1766		330		0.066	18.3387		0.066	18.3387			330	65.8234
								0.067	18.6165		0.067	18.6165
	0.023498	0.127748		35.288		340		0.068	18.8944		0.068	18.8944			340	64.712
								0.069	19.1722		0.069	19.1722
	0.017546	0.1337		36.9552		350		0.07	19.4501		0.07	19.4501			350	63.0448
								0.071	19.728		0.071	19.728
	0.012671	0.138575		38.3445		360		0.072	20.0058		0.072	20.0058			360	61.6555
								0.073	20.2837		0.073	20.2837
	0.007259	0.143987		39.7338		370		0.074	20.5615		0.074	20.5615			370	60.2662
								0.075	20.8394		0.075	20.8394
	0.003154	0.148092		41.1231		380		0.076	21.1173		0.076	21.1173			380	58.8769
								0.077	21.3951		0.077	21.3951
	-0.0021	0.153346		42.5124		390		0.078	21.673		0.078	21.673			390	57.4876
								0.079	21.9508		0.079	21.9508
	-0.0079	0.159141		44.1795		400		0.08	22.2287		0.08	22.2287			400	55.8205
								0.081	22.5066		0.081	22.5066
	-0.01252	0.163771		45.291		410		0.082	22.7844		0.082	22.7844			410	54.709
								0.083	23.0623		0.083	23.0623
	-0.01795	0.1692		46.9581		420		0.084	23.3401		0.084	23.3401			420	53.0419
								0.085	23.618		0.085	23.618
	-0.02216	0.173407		48.0695		430		0.086	23.8958		0.086	23.8958			430	51.9305
								0.087	24.1737		0.087	24.1737
	-0.02679	0.178035		49.4588		440		0.088	24.4516		0.088	24.4516			440	50.5412
								0.089	24.7294		0.089	24.7294
	-0.03248	0.183724		50.8481		450		0.09	25.0073		0.09	25.0073			450	49.1519
								0.091	25.2851		0.091	25.2851
	-0.03779	0.189033		52.5153		460		0.092	25.563		0.092	25.563			460	47.4847
								0.093	25.8409		0.093	25.8409
	-0.04233	0.193575		53.6267		470		0.094	26.1187		0.094	26.1187			470	46.3733
								0.095	26.3966		0.095	26.3966
	-0.04647	0.197719		54.7382		480		0.096	26.6744		0.096	26.6744			480	45.2618
								0.097	26.9523		0.097	26.9523
	-0.05176	0.20301		56.4053		490		0.098	27.2301		0.098	27.2301			490	43.5947
								0.099	27.508		0.099	27.508
	-0.05607	0.207313		57.5168		500		0.1	27.7859		0.1	27.7859			500	42.4832
								0.101	28.0637		0.101	28.0637
	-0.0612	0.212442		58.906		510		0.102	28.3416		0.102	28.3416			510	41.094
								0.103	28.6194		0.103	28.6194
	-0.0658	0.217044		60.2953		520		0.104	28.8973		0.104	28.8973			520	39.7047
								0.105	29.1752		0.105	29.1752
	-0.06913	0.220375		61.1289		530		0.106	29.453		0.106	29.453			530	38.8711
								0.107	29.7309		0.107	29.7309
	-0.07484	0.226085		62.7961		540		0.108	30.0087		0.108	30.0087			540	37.2039
								0.109	30.2866		0.109	30.2866
	-0.07879	0.230031		63.9075		550		0.11	30.5645		0.11	30.5645			550	36.0925
								0.111	30.8423		0.111	30.8423
	-0.08339	0.234635		65.0189				0.112	31.1202		0.112	31.1202			560	34.9811
								0.113	31.398		0.113	31.398
	-0.08689	0.238131		66.1304				0.114	31.6759		0.114	31.6759			570	33.8696
								0.115	31.9537		0.115	31.9537
	-0.0905	0.241745		66.9639				0.116	32.2316		0.116	32.2316			580	33.0361
0.359895								0.117	32.5095		0.117	32.5095
0.359895	-0.09506	0.246309		68.3532				0.118	32.7873		0.118	32.7873			590	31.6468
0.359895								0.119	33.0652		0.119	33.0652
	-0.09772	0.24897		69.1868				0.12	33.343		0.12	33.343			600	30.8132
								0.121	33.6209		0.121	33.6209
	-0.10356	0.254802		70.5761				0.122	33.8988		0.122	33.8988			610	29.4239
								0.123	34.1766		0.123	34.1766
	-0.10715	0.2584		71.6875				0.124	34.4545		0.124	34.4545			620	28.3125
								0.125	34.7323		0.125	34.7323
	-0.11115	0.262392		72.799				0.126	35.0102		0.126	35.0102			630	27.201
								0.127	35.288		0.127	35.288
	-0.11442	0.265664		73.6325				0.128	35.5659		0.128	35.5659			640	26.3675
								0.129	35.8438		0.129	35.8438
	-0.11868	0.269925		74.744				0.13	36.1216		0.13	36.1216			650	25.256
								0.131	36.3995		0.131	36.3995
	-0.12245	0.273694		75.8554				0.132	36.6773		0.132	36.6773			660	24.1446
								0.133	36.9552		0.133	36.9552
	-0.12314	0.274387		76.1333				0.134	37.2331		0.134	37.2331			670	23.8667
								0.135	37.5109		0.135	37.5109
	-0.12669	0.277938		77.2447				0.136	37.7888		0.136	37.7888			680	22.7553
								0.137	38.0666		0.137	38.0666
	-0.1322	0.283446		78.634				0.138	38.3445		0.138	38.3445			690	21.366
								0.139	38.6224		0.139	38.6224
	-0.13465	0.285894		79.1897				0.14	38.9002		0.14	38.9002			700	20.8103
								0.141	39.1781		0.141	39.1781
	-0.13659	0.287833		79.7454				0.142	39.4559		0.142	39.4559			710	20.2546
								0.143	39.7338		0.143	39.7338
	-0.13865	0.289899		80.579				0.144	40.0117		0.144	40.0117			720	19.421
								0.145	40.2895		0.145	40.2895
	-0.1417	0.29295		81.4126				0.146	40.5674		0.146	40.5674			730	18.5874
								0.147	40.8452		0.147	40.8452
	-0.14692	0.298161		82.8019				0.148	41.1231		0.148	41.1231			740	17.1981
								0.149	41.4009		0.149	41.4009
	-0.14866	0.299903		83.3576				0.15	41.6788		0.15	41.6788			750	16.6424
								0.151	41.9567		0.151	41.9567
	-0.15009	0.301335		83.6355				0.152	42.2345		0.152	42.2345			760	16.3645
								0.153	42.5124		0.153	42.5124
	-0.15334	0.304589		84.469				0.154	42.7902		0.154	42.7902			770	15.531
								0.155	43.0681		0.155	43.0681
	-0.15533	0.306573		85.0248				0.156	43.346		0.156	43.346			780	14.9752
								0.157	43.6238		0.157	43.6238
	-0.15871	0.309959		85.8583				0.158	43.9017		0.158	43.9017			790	14.1417
								0.159	44.1795		0.159	44.1795
	-0.15953	0.310781		86.1362				0.16	44.4574		0.16	44.4574			800	13.8638
								0.161	44.7353		0.161	44.7353
	-0.16117	0.312412		86.6919				0.162	45.0131		0.162	45.0131			810	13.3081
								0.163	45.291		0.163	45.291
	-0.16291	0.314155		87.2476				0.164	45.5688		0.164	45.5688			820	12.7524
								0.165	45.8467		0.165	45.8467
	-0.16635	0.317593		88.0812				0.166	46.1245		0.166	46.1245			830	11.9188
								0.167	46.4024		0.167	46.4024
	-0.16814	0.319387		88.6369				0.168	46.6803		0.168	46.6803			840	11.3631
								0.169	46.9581		0.169	46.9581
	-0.17018	0.321429		89.1926				0.17	47.236		0.17	47.236			850	10.8074
								0.171	47.5138		0.171	47.5138
	-0.17256	0.323802		90.0262				0.172	47.7917		0.172	47.7917			860	9.97378
								0.173	48.0695		0.173	48.0695
	-0.17278	0.324024		90.0262				0.174	48.3474		0.174	48.3474			870	9.97378
								0.175	48.6253		0.175	48.6253
	-0.17413	0.325375		90.3041				0.176	48.9031		0.176	48.9031			880	9.69593
								0.177	49.181		0.177	49.181
	-0.17601	0.327252		90.8598				0.178	49.4588		0.178	49.4588			890	9.14021
								0.179	49.7367		0.179	49.7367
	-0.17864	0.329881		91.6934				0.18	50.0146		0.18	50.0146			900	8.30663
								0.181	50.2924		0.181	50.2924
	-0.18261	0.333856		92.5269				0.182	50.5703		0.182	50.5703			910	7.47306
								0.183	50.8481		0.183	50.8481
	-0.18029	0.331534		91.9712				0.184	51.126		0.184	51.126			920	8.02877
								0.185	51.4039		0.185	51.4039
	-0.18386	0.335109		93.0827				0.186	51.6817		0.186	51.6817			930	6.91734
								0.187	51.9596		0.187	51.9596
	-0.18461	0.335858		93.0827				0.188	52.2374		0.188	52.2374			940	6.91734
								0.189	52.5153		0.189	52.5153
	-0.1872	0.338448		93.9162				0.19	52.7931		0.19	52.7931			950	6.08376
								0.191	53.071		0.191	53.071
	-0.18629	0.337538		93.6384				0.192	53.3489		0.192	53.3489			960	6.36162
								0.193	53.6267		0.193	53.6267
	-0.18849	0.33974		94.1941				0.194	53.9046		0.194	53.9046			970	5.8059
								0.195	54.1824		0.195	54.1824
	-0.18935	0.340594		94.472				0.196	54.4603		0.196	54.4603			980	5.52805
								0.197	54.7382		0.197	54.7382
	-0.19062	0.341863		94.7498				0.198	55.016		0.198	55.016			990	5.25019
								0.199	55.2939		0.199	55.2939
	-0.19401	0.345258		95.8612				0.2	55.5717		0.2	55.5717			1000	4.13875
								0.201	55.8496		0.201	55.8496
	-0.19367	0.344918		95.8612				0.202	56.1275		0.202	56.1275			1010	4.13875
								0.203	56.4053		0.203	56.4053
	-0.1934	0.344648		95.5834				0.204	56.6832		0.204	56.6832			1020	4.41661
								0.205	56.961		0.205	56.961
	-0.19568	0.346926		96.1391				0.206	57.2389		0.206	57.2389			1030	3.86089
								0.207	57.5168		0.207	57.5168
	-0.19338	0.34463		95.5834				0.208	57.7946		0.208	57.7946			1040	4.41661
								0.209	58.0725		0.209	58.0725
	-0.19711	0.348359		96.6948				0.21	58.3503		0.21	58.3503			1050	3.30518
								0.211	58.6282		0.211	58.6282
	-0.19681	0.34806		96.6948				0.212	58.906		0.212	58.906			1060	3.30518
								0.213	59.1839		0.213	59.1839
	-0.19835	0.349597		96.9727				0.214	59.4618		0.214	59.4618			1070	3.02732
								0.215	59.7396		0.215	59.7396
	-0.19736	0.34861		96.6948				0.216	60.0175		0.216	60.0175			1080	3.30518
								0.217	60.2953		0.217	60.2953
	-0.19973	0.350975		97.5284				0.218	60.5732		0.218	60.5732			1090	2.4716
								0.219	60.8511		0.219	60.8511
	-0.19846	0.349706		96.9727				0.22	61.1289		0.22	61.1289			1100	3.02732
								0.221	61.4068		0.221	61.4068
	-0.20137	0.352616		97.8063				0.222	61.6846		0.222	61.6846			1110	2.19374
								0.223	61.9625		0.223	61.9625
	-0.20032	0.351568		97.5284				0.224	62.2403		0.224	62.2403			1120	2.4716
								0.225	62.5182		0.225	62.5182
	-0.20125	0.352494		97.8063				0.226	62.7961		0.226	62.7961			1130	2.19374
								0.227	63.0739		0.227	63.0739
	-0.20192	0.353169		98.0841				0.228	63.3518		0.228	63.3518			1140	1.91588
								0.229	63.6296		0.229	63.6296
	-0.20299	0.354236		98.362				0.23	63.9075		0.23	63.9075			1150	1.63802
								0.231	64.1854		0.231	64.1854
	-0.20457	0.355816		98.6398				0.232	64.4632		0.232	64.4632			1160	1.36017
								0.233	64.7411		0.233	64.7411
	-0.20525	0.356496		98.6398				0.234	65.0189		0.234	65.0189			1170	1.36017
								0.235	65.2968		0.235	65.2968
	-0.20414	0.355386		98.6398				0.236	65.5747		0.236	65.5747			1180	1.36017
								0.237	65.8525		0.237	65.8525
	-0.20363	0.354878		98.362				0.238	66.1304		0.238	66.1304			1190	1.63802
								0.239	66.4082		0.239	66.4082
	-0.204	0.355251		98.6398				0.24	66.6861		0.24	66.6861			1200	1.36017
								0.241	66.9639		0.241	66.9639
	-0.20356	0.354808		98.362				0.242	67.2418		0.242	67.2418			1210	1.63802
								0.243	67.5197		0.243	67.5197
	-0.20625	0.357498		98.6398				0.244	67.7975		0.244	67.7975			1220	1.36017
								0.245	68.0754		0.245	68.0754
	-0.20628	0.35753		99.1955				0.246	68.3532		0.246	68.3532			1230	0.804448
								0.247	68.6311		0.247	68.6311
	-0.20467	0.355917		98.6398				0.248	68.909		0.248	68.909			1240	1.36017
								0.249	69.1868		0.249	69.1868
	-0.20713	0.358372		99.4734				0.25	69.4647		0.25	69.4647			1250	0.526589
								0.251	69.7425		0.251	69.7425
	-0.20718	0.358425		99.4734				0.252	70.0204		0.252	70.0204			1260	0.526589
								0.253	70.2982		0.253	70.2982
	-0.2054	0.356649		98.6398				0.254	70.5761		0.254	70.5761			1270	1.36017
								0.255	70.854		0.255	70.854
	-0.20622	0.357466		99.1955				0.256	71.1318		0.256	71.1318			1280	0.804448
								0.257	71.4097		0.257	71.4097
	-0.20753	0.358771		99.4734				0.258	71.6875		0.258	71.6875			1290	0.526589
								0.259	71.9654		0.259	71.9654
	-0.20747	0.358721		99.4734				0.26	72.2433		0.26	72.2433			1300	0.526589
								0.261	72.5211		0.261	72.5211
	-0.20772	0.358963		99.4734				0.262	72.799		0.262	72.799			1310	0.526589
								0.263	73.0768		0.263	73.0768
	-0.20899	0.360233		100.029				0.264	73.3547		0.264	73.3547			1320	-0.02913
								0.265	73.6325		0.265	73.6325
	-0.20789	0.359141		99.7513				0.266	73.9104		0.266	73.9104			1330	0.248731
								0.267	74.1883		0.267	74.1883
	-0.20954	0.360784		100.029				0.268	74.4661		0.268	74.4661			1340	-0.02913
								0.269	74.744		0.269	74.744
	-0.20771	0.358953		99.4734				0.27	75.0219		0.27	75.0219			1350	0.526589
								0.271	75.2997		0.271	75.2997
	-0.20965	0.360898		100.029				0.272	75.5776		0.272	75.5776			1360	-0.02913
								0.273	75.8554		0.273	75.8554
	-0.20829	0.359536		99.7513				0.274	76.1333		0.274	76.1333			1370	0.248731
								0.275	76.4111		0.275	76.4111
	-0.20737	0.358616		99.4734				0.276	76.689		0.276	76.689			1380	0.526589
								0.277	76.9669		0.277	76.9669
	-0.20839	0.359638		99.7513				0.278	77.2447		0.278	77.2447			1390	0.248731
								0.279	77.5226		0.279	77.5226
	-0.20935	0.360597		100.029				0.28	77.8004		0.28	77.8004			1400	-0.02913
								0.281	78.0783		0.281	78.0783
	-0.21532	0.366567		100.307				0.282	78.3561		0.282	78.3561			1410	-0.30699
								0.283	78.634		0.283	78.634
	-0.2072	0.358449		99.4734				0.284	78.9119		0.284	78.9119			1420	0.526589
								0.285	79.1897		0.285	79.1897
	-0.20793	0.359174		99.7513				0.286	79.4676		0.286	79.4676			1430	0.248731
								0.287	79.7454		0.287	79.7454
	-0.20904	0.360285		100.029				0.288	80.0233		0.288	80.0233			1440	-0.02913
								0.289	80.3012		0.289	80.3012
	-0.21008	0.361324		100.307				0.29	80.579		0.29	80.579			1450	-0.30699
								0.291	80.8569		0.291	80.8569
	-0.21032	0.361562		100.307				0.292	81.1347		0.292	81.1347			1460	-0.30699
								0.293	81.4126		0.293	81.4126
	-0.20905	0.360294		100.029				0.294	81.6904		0.294	81.6904			1470	-0.02913
								0.295	81.9683		0.295	81.9683
	-0.20998	0.361224		100.307				0.296	82.2462		0.296	82.2462			1480	-0.30699
								0.297	82.524		0.297	82.524
	-0.20865	0.359895		99.7513				0.298	82.8019		0.298	82.8019			1490	0.248731
								0.299	83.0798		0.299	83.0798
								0.3	83.3576		0.3	83.3576
								0.301	83.6355		0.301	83.6355
								0.302	83.9133		0.302	83.9133
								0.303	84.1912		0.303	84.1912
								0.304	84.469		0.304	84.469
								0.305	84.7469		0.305	84.7469
								0.306	85.0248		0.306	85.0248
								0.307	85.3026		0.307	85.3026
								0.308	85.5805		0.308	85.5805
								0.309	85.8583		0.309	85.8583
								0.31	86.1362		0.31	86.1362
								0.311	86.4141		0.311	86.4141
								0.312	86.6919		0.312	86.6919
								0.313	86.9698		0.313	86.9698
								0.314	87.2476		0.314	87.2476
								0.315	87.5255		0.315	87.5255
								0.316	87.8033		0.316	87.8033
								0.317	88.0812		0.317	88.0812
								0.318	88.3591		0.318	88.3591
								0.319	88.6369		0.319	88.6369
								0.32	88.9148		0.32	88.9148
								0.321	89.1926		0.321	89.1926
								0.322	89.4705		0.322	89.4705
								0.323	89.7484		0.323	89.7484
								0.324	90.0262		0.324	90.0262
								0.325	90.3041		0.325	90.3041
								0.326	90.5819		0.326	90.5819
								0.327	90.8598		0.327	90.8598
								0.328	91.1376		0.328	91.1376
								0.329	91.4155		0.329	91.4155
								0.33	91.6934		0.33	91.6934
								0.331	91.9712		0.331	91.9712
								0.332	92.2491		0.332	92.2491
								0.333	92.5269		0.333	92.5269
								0.334	92.8048		0.334	92.8048
								0.335	93.0827		0.335	93.0827
								0.336	93.3605		0.336	93.3605
								0.337	93.6384		0.337	93.6384
								0.338	93.9162		0.338	93.9162
								0.339	94.1941		0.339	94.1941
								0.34	94.472		0.34	94.472
								0.341	94.7498		0.341	94.7498
								0.342	95.0277		0.342	95.0277
								0.343	95.3055		0.343	95.3055
								0.344	95.5834		0.344	95.5834
								0.345	95.8612		0.345	95.8612
								0.346	96.1391		0.346	96.1391
								0.347	96.417		0.347	96.417
								0.348	96.6948		0.348	96.6948
								0.349	96.9727		0.349	96.9727
								0.35	97.2505		0.35	97.2505
								0.351	97.5284		0.351	97.5284
								0.352	97.8063		0.352	97.8063
								0.353	98.0841		0.353	98.0841
								0.354	98.362		0.354	98.362
								0.355	98.6398		0.355	98.6398
								0.356	98.9177		0.356	98.9177
								0.357	99.1955		0.357	99.1955
								0.358	99.4734		0.358	99.4734
								0.359	99.7513		0.359	99.7513
								0.36	100.029		0.36	100.029
								0.361	100.307		0.361	100.307
								0.362	100.585		0.362	100.585
								0.363	100.863		0.363	100.863
								0.364	101.141		0.364	101.141
								0.365	101.418		0.365	101.418
								0.366	101.696		0.366	101.696
								0.367	101.974		0.367	101.974
								0.368	102.252		0.368	102.252
								0.369	102.53		0.369	102.53

## Sheet: Figure 2d_6
Table 1
	0.097842	0	%	0	time	0		0			0			100	0	100		0	100
								0.001	0.345914		0.001	0.345914
	0.063457	0.034384		11.7611		10		0.002	0.691828		0.002	0.691828			10	88.2389		10	88.2389
								0.003	1.03774		0.003	1.03774
	0.034957	0.062885		21.7926		20		0.004	1.38366		0.004	1.38366			20	78.2074		20	78.2074
								0.005	1.72957		0.005	1.72957
	0.00868	0.089161		30.7863		30		0.006	2.07548		0.006	2.07548			30	69.2137		30	69.2137
								0.007	2.4214		0.007	2.4214
	-0.01467	0.112509		38.7424		40		0.008	2.76731		0.008	2.76731			40	61.2576		40	61.2576
								0.009	3.11323		0.009	3.11323
	-0.03422	0.132064		45.6607		50		0.01	3.45914		0.01	3.45914			50	54.3393		50	54.3393
								0.011	3.80505		0.011	3.80505
	-0.05326	0.151103		52.233		60		0.012	4.15097		0.012	4.15097			60	47.767		60	47.767
								0.013	4.49688		0.013	4.49688
	-0.06885	0.166695		57.4217		70		0.014	4.8428		0.014	4.8428			70	42.5783		70	42.5783
								0.015	5.18871		0.015	5.18871
	-0.08362	0.18146		62.6105		80		0.016	5.53463		0.016	5.53463			80	37.3895		80	37.3895
								0.017	5.88054		0.017	5.88054
	-0.09581	0.193656		66.7614		90		0.018	6.22645		0.018	6.22645			90	33.2386		90	33.2386
								0.019	6.57237		0.019	6.57237
	-0.10611	0.203949		70.2206		100		0.02	6.91828		0.02	6.91828			100	29.7794		100	29.7794
								0.021	7.2642		0.021	7.2642
	-0.11687	0.214713		74.0256		110		0.022	7.61011		0.022	7.61011			110	25.9744		110	25.9744
								0.023	7.95602		0.023	7.95602
	-0.12639	0.224227		77.4848		120		0.024	8.30194		0.024	8.30194			120	22.5153		120	22.5153
								0.025	8.64785		0.025	8.64785
	-0.13331	0.231155		79.9061		130		0.026	8.99377		0.026	8.99377			130	20.0938		130	20.0938
								0.027	9.33968		0.027	9.33968
	-0.14052	0.238362		82.3276		140		0.028	9.68559		0.028	9.68559			140	17.6725		140	17.6725
								0.029	10.0315		0.029	10.0315
	-0.14696	0.244804		84.403		150		0.03	10.3774		0.03	10.3774			150	15.597		150	15.597
								0.031	10.7233		0.031	10.7233
	-0.15084	0.248681		85.7867		160		0.032	11.0693		0.032	11.0693			160	14.2133		160	14.2133
								0.033	11.4152		0.033	11.4152
	-0.15473	0.252569		87.1703		170		0.034	11.7611		0.034	11.7611			170	12.8297		170	12.8297
								0.035	12.107		0.035	12.107
	-0.16145	0.259287		89.5918		180		0.036	12.4529		0.036	12.4529			180	10.4083		180	10.4083
								0.037	12.7988		0.037	12.7988
	-0.16316	0.261004		90.2836		190		0.038	13.1447		0.038	13.1447			190	9.71642		190	9.71642
								0.039	13.4907		0.039	13.4907
	-0.16588	0.26372		90.9754		200		0.04	13.8366		0.04	13.8366			200	9.0246		200	9.0246
								0.041	14.1825		0.041	14.1825
	-0.16899	0.266835		92.0131		210		0.042	14.5284		0.042	14.5284			210	7.98686		210	7.98686
								0.043	14.8743		0.043	14.8743
	-0.1718	0.269644		93.0509		220		0.044	15.2202		0.044	15.2202			220	6.94911		220	6.94911
								0.045	15.5661		0.045	15.5661
	-0.17443	0.272273		94.0886		230		0.046	15.9121		0.046	15.9121			230	5.91137		230	5.91137
								0.047	16.258		0.047	16.258
	-0.17684	0.274686		94.7805		240		0.048	16.6039		0.048	16.6039			240	5.21954		240	5.21954
								0.049	16.9498		0.049	16.9498
	-0.17756	0.275404		95.1264		250		0.05	17.2957		0.05	17.2957			250	4.87363		250	4.87363
								0.051	17.6416		0.051	17.6416
	-0.17908	0.276919		95.8182		260		0.052	17.9875		0.052	17.9875			260	4.1818		260	4.1818
								0.053	18.3334		0.053	18.3334
	-0.18019	0.278034		96.1641		270		0.054	18.6794		0.054	18.6794			270	3.83589		270	3.83589
								0.055	19.0253		0.055	19.0253
	-0.18391	0.281754		97.2019		280		0.056	19.3712		0.056	19.3712			280	2.79814		280	2.79814
								0.057	19.7171		0.057	19.7171
	-0.18324	0.281082		97.2019		290		0.058	20.063		0.058	20.063			290	2.79814		290	2.79814
								0.059	20.4089		0.059	20.4089
	-0.18487	0.282716		97.5478		300		0.06	20.7548		0.06	20.7548			300	2.45223		300	2.45223
								0.061	21.1008		0.061	21.1008
	-0.18435	0.282195		97.5478		310		0.062	21.4467		0.062	21.4467			310	2.45223		310	2.45223
								0.063	21.7926		0.063	21.7926
	-0.18494	0.282779		97.5478		320		0.064	22.1385		0.064	22.1385			320	2.45223		320	2.45223
								0.065	22.4844		0.065	22.4844
	-0.18616	0.284		98.2396		330		0.066	22.8303		0.066	22.8303			330	1.7604		330	1.7604
								0.067	23.1762		0.067	23.1762
	-0.18765	0.285492		98.5855		340		0.068	23.5222		0.068	23.5222			340	1.41449		340	1.41449
								0.069	23.8681		0.069	23.8681
	-0.1867	0.284539		98.2396		350		0.07	24.214		0.07	24.214			350	1.7604		350	1.7604
								0.071	24.5599		0.071	24.5599
	-0.1879	0.285738		98.5855		360		0.072	24.9058		0.072	24.9058			360	1.41449		360	1.41449
								0.073	25.2517		0.073	25.2517
	-0.18691	0.28475		98.2396		370		0.074	25.5976		0.074	25.5976			370	1.7604		370	1.7604
								0.075	25.9436		0.075	25.9436
	-0.18899	0.28683		98.9314		380		0.076	26.2895		0.076	26.2895			380	1.06857		380	1.06857
								0.077	26.6354		0.077	26.6354
	-0.1907	0.288544		99.6233		390		0.078	26.9813		0.078	26.9813			390	0.376745		390	0.376745
								0.079	27.3272		0.079	27.3272
	-0.18877	0.286609		98.9314		400		0.08	27.6731		0.08	27.6731			400	1.06857		400	1.06857
								0.081	28.019		0.081	28.019
	-0.18867	0.286511		98.9314		410		0.082	28.365		0.082	28.365			410	1.06857		410	1.06857
								0.083	28.7109		0.083	28.7109
	-0.18984	0.287679		99.2773		420		0.084	29.0568		0.084	29.0568			420	0.722659		420	0.722659
								0.085	29.4027		0.085	29.4027
	-0.18928	0.287121		99.2773		430		0.086	29.7486		0.086	29.7486			430	0.722659		430	0.722659
								0.087	30.0945		0.087	30.0945
	-0.18948	0.287325		99.2773		440		0.088	30.4404		0.088	30.4404			440	0.722659		440	0.722659
								0.089	30.7863		0.089	30.7863
	-0.18895	0.286791		98.9314		450		0.09	31.1323		0.09	31.1323			450	1.06857		450	1.06857
								0.091	31.4782		0.091	31.4782
	-0.19093	0.288771		99.6233		460		0.092	31.8241		0.092	31.8241			460	0.376745		460	0.376745
								0.093	32.17		0.093	32.17
	-0.19009	0.287931		99.2773		470		0.094	32.5159		0.094	32.5159			470	0.722659		470	0.722659
								0.095	32.8618		0.095	32.8618
	-0.18985	0.287692		99.2773		480		0.096	33.2077		0.096	33.2077			480	0.722659		480	0.722659
								0.097	33.5537		0.097	33.5537
	-0.18938	0.287226		99.2773		490		0.098	33.8996		0.098	33.8996			490	0.722659		490	0.722659
								0.099	34.2455		0.099	34.2455
	-0.18971	0.28755		99.2773		500		0.1	34.5914		0.1	34.5914			500	0.722659		500	0.722659
								0.101	34.9373		0.101	34.9373
	-0.19213	0.289972		99.9692		510		0.102	35.2832		0.102	35.2832			510	0.030831		510	0.030831
								0.103	35.6292		0.103	35.6292
	-0.1919	0.289742		99.9692		520		0.104	35.9751		0.104	35.9751			520	0.030831		520	0.030831
								0.105	36.321		0.105	36.321
	-0.19039	0.288232		99.6233		530		0.106	36.6669		0.106	36.6669			530	0.376745		530	0.376745
								0.107	37.0128		0.107	37.0128
	-0.19271	0.290554		100.315		540		0.108	37.3587		0.108	37.3587			540	-0.31508		540	-0.31508
								0.109	37.7046		0.109	37.7046
	-0.19063	0.288469		99.6233		550		0.11	38.0506		0.11	38.0506			550	0.376745		550	0.376745
								0.111	38.3965		0.111	38.3965
	-0.19071	0.288551		99.6233				0.112	38.7424		0.112	38.7424			560	0.376745		560	0.376745
								0.113	39.0883		0.113	39.0883
	-0.19116	0.289005		99.9692				0.114	39.4342		0.114	39.4342			570	0.030831		570	0.030831
								0.115	39.7801		0.115	39.7801
	-0.19064	0.288485		99.6233				0.116	40.126		0.116	40.126			580	0.376745		580	0.376745
0.289089								0.117	40.4719		0.117	40.4719
0.289089	-0.1922	0.290043		100.315				0.118	40.8179		0.118	40.8179			590	-0.31508		590	-0.31508
0.289089								0.119	41.1638		0.119	41.1638
	-0.19248	0.290326		100.315				0.12	41.5097		0.12	41.5097			600	-0.31508		600	-0.31508
								0.121	41.8556		0.121	41.8556
	-0.19123	0.289072		99.9692				0.122	42.2015		0.122	42.2015			610	0.030831		610	0.030831
								0.123	42.5474		0.123	42.5474
	-0.19232	0.290165		100.315				0.124	42.8933		0.124	42.8933			620	-0.31508		620	-0.31508
								0.125	43.2393		0.125	43.2393
	-0.19265	0.290495		100.315				0.126	43.5852		0.126	43.5852			630	-0.31508		630	-0.31508
								0.127	43.9311		0.127	43.9311
	-0.19199	0.289835		99.9692				0.128	44.277		0.128	44.277			640	0.030831		640	0.030831
								0.129	44.6229		0.129	44.6229
	-0.1923	0.290145		100.315				0.13	44.9688		0.13	44.9688			650	-0.31508		650	-0.31508
								0.131	45.3147		0.131	45.3147
	-0.19188	0.289724						0.132	45.6607		0.132	45.6607			660	100
								0.133	46.0066		0.133	46.0066
	-0.19077	0.288613						0.134	46.3525		0.134	46.3525			670	100
								0.135	46.6984		0.135	46.6984
	-0.19222	0.290066						0.136	47.0443		0.136	47.0443			680	100
								0.137	47.3902		0.137	47.3902
	-0.19187	0.289709						0.138	47.7361		0.138	47.7361			690	100
								0.139	48.0821		0.139	48.0821
	-0.19192	0.289765						0.14	48.428		0.14	48.428			700	100
								0.141	48.7739		0.141	48.7739
	-0.19232	0.290161						0.142	49.1198		0.142	49.1198			710	100
								0.143	49.4657		0.143	49.4657
	-0.1923	0.290146						0.144	49.8116		0.144	49.8116			720	100
								0.145	50.1575		0.145	50.1575
	-0.1923	0.290146						0.146	50.5035		0.146	50.5035			730	100
								0.147	50.8494		0.147	50.8494
	-0.19112	0.288959						0.148	51.1953		0.148	51.1953			740	100
								0.149	51.5412		0.149	51.5412
	-0.19221	0.290047						0.15	51.8871		0.15	51.8871			750	100
								0.151	52.233		0.151	52.233
	-0.19063	0.288469						0.152	52.5789		0.152	52.5789			760	100
								0.153	52.9248		0.153	52.9248
	-0.19252	0.290367						0.154	53.2708		0.154	53.2708			770	100
								0.155	53.6167		0.155	53.6167
	-0.19001	0.287855						0.156	53.9626		0.156	53.9626			780	100
								0.157	54.3085		0.157	54.3085
	-0.19277	0.290609						0.158	54.6544		0.158	54.6544			790	100
								0.159	55.0003		0.159	55.0003
	-0.19182	0.289663						0.16	55.3462		0.16	55.3462			800	100
								0.161	55.6922		0.161	55.6922
	-0.19098	0.288817						0.162	56.0381		0.162	56.0381			810	100
								0.163	56.384		0.163	56.384
	-0.19226	0.290105						0.164	56.7299		0.164	56.7299			820	100
								0.165	57.0758		0.165	57.0758
	-0.19126	0.289099						0.166	57.4217		0.166	57.4217			830	100
								0.167	57.7677		0.167	57.7677
	-0.19318	0.291025						0.168	58.1136		0.168	58.1136			840	100
								0.169	58.4595		0.169	58.4595
	-0.19222	0.290059						0.17	58.8054		0.17	58.8054			850	100
								0.171	59.1513		0.171	59.1513
	-0.19166	0.289501						0.172	59.4972		0.172	59.4972			860	100
								0.173	59.8431		0.173	59.8431
	-0.19231	0.290151						0.174	60.1891		0.174	60.1891			870	100
								0.175	60.535		0.175	60.535
	-0.19107	0.288908						0.176	60.8809		0.176	60.8809			880	100
								0.177	61.2268		0.177	61.2268
	-0.19161	0.289451						0.178	61.5727		0.178	61.5727			890	100
								0.179	61.9186		0.179	61.9186
	-0.19235	0.290191						0.18	62.2645		0.18	62.2645			900	100
								0.181	62.6105		0.181	62.6105
	-0.19175	0.289595						0.182	62.9564		0.182	62.9564			910	100
								0.183	63.3023		0.183	63.3023
	-0.1924	0.290243						0.184	63.6482		0.184	63.6482			920	100
								0.185	63.9941		0.185	63.9941
	-0.19147	0.289307						0.186	64.34		0.186	64.34			930	100
								0.187	64.6859		0.187	64.6859
	-0.19321	0.291047						0.188	65.0319		0.188	65.0319			940	100
								0.189	65.3778		0.189	65.3778
	-0.19269	0.29053						0.19	65.7237		0.19	65.7237			950	100
								0.191	66.0696		0.191	66.0696
	-0.19243	0.290269						0.192	66.4155		0.192	66.4155			960	100
								0.193	66.7614		0.193	66.7614
	-0.19243	0.290276						0.194	67.1073		0.194	67.1073			970	100
								0.195	67.4532		0.195	67.4532
	-0.19288	0.290718						0.196	67.7992		0.196	67.7992			980	100
								0.197	68.1451		0.197	68.1451
	-0.19188	0.289723						0.198	68.491		0.198	68.491			990	100
								0.199	68.8369		0.199	68.8369
	-0.19125	0.289089						0.2	69.1828		0.2	69.1828			1000	100
								0.201	69.5287		0.201	69.5287
		0.097842						0.202	69.8746		0.202	69.8746			1010	100
								0.203	70.2206		0.203	70.2206
		0.097842						0.204	70.5665		0.204	70.5665			1020	100
								0.205	70.9124		0.205	70.9124
		0.097842						0.206	71.2583		0.206	71.2583			1030	100
								0.207	71.6042		0.207	71.6042
		0.097842						0.208	71.9501		0.208	71.9501			1040	100
								0.209	72.296		0.209	72.296
		0.097842						0.21	72.642		0.21	72.642			1050	100
								0.211	72.9879		0.211	72.9879
		0.097842						0.212	73.3338		0.212	73.3338			1060	100
								0.213	73.6797		0.213	73.6797
		0.097842						0.214	74.0256		0.214	74.0256			1070	100
								0.215	74.3715		0.215	74.3715
		0.097842						0.216	74.7174		0.216	74.7174			1080	100
								0.217	75.0634		0.217	75.0634
		0.097842						0.218	75.4093		0.218	75.4093			1090	100
								0.219	75.7552		0.219	75.7552
		0.097842						0.22	76.1011		0.22	76.1011			1100	100
								0.221	76.447		0.221	76.447
		0.097842						0.222	76.7929		0.222	76.7929			1110	100
								0.223	77.1388		0.223	77.1388
		0.097842						0.224	77.4848		0.224	77.4848			1120	100
								0.225	77.8307		0.225	77.8307
		0.097842						0.226	78.1766		0.226	78.1766			1130	100
								0.227	78.5225		0.227	78.5225
		0.097842						0.228	78.8684		0.228	78.8684			1140	100
								0.229	79.2143		0.229	79.2143
		0.097842						0.23	79.5602		0.23	79.5602			1150	100
								0.231	79.9061		0.231	79.9061
		0.097842						0.232	80.2521		0.232	80.2521			1160	100
								0.233	80.598		0.233	80.598
		0.097842						0.234	80.9439		0.234	80.9439
								0.235	81.2898		0.235	81.2898
		0.097842						0.236	81.6357		0.236	81.6357
								0.237	81.9816		0.237	81.9816
		0.097842						0.238	82.3276		0.238	82.3276
								0.239	82.6735		0.239	82.6735
								0.24	83.0194		0.24	83.0194
								0.241	83.3653		0.241	83.3653
								0.242	83.7112		0.242	83.7112
								0.243	84.0571		0.243	84.0571
								0.244	84.403		0.244	84.403
								0.245	84.7489		0.245	84.7489
								0.246	85.0949		0.246	85.0949
								0.247	85.4408		0.247	85.4408
								0.248	85.7867		0.248	85.7867
								0.249	86.1326		0.249	86.1326
								0.25	86.4785		0.25	86.4785
								0.251	86.8244		0.251	86.8244
								0.252	87.1703		0.252	87.1703
								0.253	87.5163		0.253	87.5163
								0.254	87.8622		0.254	87.8622
								0.255	88.2081		0.255	88.2081
								0.256	88.554		0.256	88.554
								0.257	88.8999		0.257	88.8999
								0.258	89.2458		0.258	89.2458
								0.259	89.5918		0.259	89.5918
								0.26	89.9377		0.26	89.9377
								0.261	90.2836		0.261	90.2836
								0.262	90.6295		0.262	90.6295
								0.263	90.9754		0.263	90.9754
								0.264	91.3213		0.264	91.3213
								0.265	91.6672		0.265	91.6672
								0.266	92.0131		0.266	92.0131
								0.267	92.3591		0.267	92.3591
								0.268	92.705		0.268	92.705
								0.269	93.0509		0.269	93.0509
								0.27	93.3968		0.27	93.3968
								0.271	93.7427		0.271	93.7427
								0.272	94.0886		0.272	94.0886
								0.273	94.4345		0.273	94.4345
								0.274	94.7805		0.274	94.7805
								0.275	95.1264		0.275	95.1264
								0.276	95.4723		0.276	95.4723
								0.277	95.8182		0.277	95.8182
								0.278	96.1641		0.278	96.1641
								0.279	96.51		0.279	96.51
								0.28	96.8559		0.28	96.8559
								0.281	97.2019		0.281	97.2019
								0.282	97.5478		0.282	97.5478
								0.283	97.8937		0.283	97.8937
								0.284	98.2396		0.284	98.2396
								0.285	98.5855		0.285	98.5855
								0.286	98.9314		0.286	98.9314
								0.287	99.2773		0.287	99.2773
								0.288	99.6233		0.288	99.6233
								0.289	99.9692		0.289	99.9692
								0.29	100.315		0.29	100.315
								0.291	100.661		0.291	100.661
								0.292	101.007		0.292	101.007
								0.293	101.353		0.293	101.353
								0.294	101.699		0.294	101.699
								0.295	102.045		0.295	102.045
								0.296	102.391		0.296	102.391
								0.297	102.737		0.297	102.737
								0.298	103.082		0.298	103.082
								0.299	103.428		0.299	103.428
								0.3	103.774		0.3	103.774
								0.301	104.12		0.301	104.12
								0.302	104.466		0.302	104.466
								0.303	104.812		0.303	104.812
								0.304	105.158		0.304	105.158
								0.305	105.504		0.305	105.504
								0.306	105.85		0.306	105.85
								0.307	106.196		0.307	106.196
								0.308	106.541		0.308	106.541
								0.309	106.888		0.309	106.888
								0.31	107.233		0.31	107.233
								0.311	107.579		0.311	107.579
								0.312	107.925		0.312	107.925
								0.313	108.271		0.313	108.271
								0.314	108.617		0.314	108.617
								0.315	108.963		0.315	108.963
								0.316	109.309		0.316	109.309
								0.317	109.655		0.317	109.655
								0.318	110.001		0.318	110.001
								0.319	110.347		0.319	110.347
								0.32	110.692		0.32	110.692
								0.321	111.038		0.321	111.038
								0.322	111.384		0.322	111.384
								0.323	111.73		0.323	111.73
								0.324	112.076		0.324	112.076
								0.325	112.422		0.325	112.422
								0.326	112.768		0.326	112.768
								0.327	113.114		0.327	113.114
								0.328	113.46		0.328	113.46
								0.329	113.806		0.329	113.806
								0.33	114.152		0.33	114.152
								0.331	114.498		0.331	114.498
								0.332	114.844		0.332	114.844
								0.333	115.189		0.333	115.189
								0.334	115.535		0.334	115.535
								0.335	115.881		0.335	115.881
								0.336	116.227		0.336	116.227
								0.337	116.573		0.337	116.573
								0.338	116.919		0.338	116.919
								0.339	117.265		0.339	117.265
								0.34	117.611		0.34	117.611
								0.341	117.957		0.341	117.957
								0.342	118.303		0.342	118.303
								0.343	118.648		0.343	118.648
								0.344	118.994		0.344	118.994
								0.345	119.34		0.345	119.34
								0.346	119.686		0.346	119.686
								0.347	120.032		0.347	120.032
								0.348	120.378		0.348	120.378
								0.349	120.724		0.349	120.724
								0.35	121.07		0.35	121.07
								0.351	121.416		0.351	121.416
								0.352	121.762		0.352	121.762
								0.353	122.108		0.353	122.108
								0.354	122.454		0.354	122.454
								0.355	122.799		0.355	122.799
								0.356	123.145		0.356	123.145
								0.357	123.491		0.357	123.491
								0.358	123.837		0.358	123.837
								0.359	124.183		0.359	124.183
								0.36	124.529		0.36	124.529
								0.361	124.875		0.361	124.875
								0.362	125.221		0.362	125.221
								0.363	125.567		0.363	125.567
								0.364	125.913		0.364	125.913
								0.365	126.259		0.365	126.259
								0.366	126.605		0.366	144.898
								0.367	126.951		0.367	145.294
								0.368	127.296		0.368	145.69
								0.369	127.642		0.369	146.086

## Sheet: Figure 3f-h
Table 1
RBC *10^6/uL	Hba1fl/fl	EC Hba1Δ/Δ	Hemoglobin g/dL	Hba1fl/fl	EC Hba1Δ/Δ	Hematocrit %	Hba1fl/fl	EC Hba1Δ/Δ
	6.95	8.33		13.5	12.6		51.7	48.1
	8.66	8.55		12.7	12.8		48.8	48.6
	6.88	9.33		10.4	13.5		40.3	53.9
	8.32	6.95		12.4	10.3		46.8	40
	8.07	5.33		12	8		45.6	30.8
	8.91	8.28		13	12.2		50.6	47.3
	7.47	9.32		10.9	13.6		42.6	52.7
	9.19	8.28		13.2	12.4		51.2	47.4
	9.91	8.38		14.4	12.5		55.8	48.9
	7.78	8.79		11.7	12.8		49.3	53.9
	7.16	8.38		10.6	12.4		48.7	49.6
	8.74	7.05		12.5	10.5		40.6	39.9
	8.72	7.23		12.9	11		43.5	42.8
	8.62	8.41		13	12.7		51.2	48.1
	9	7.82		13.1	11.6		50.9	45.7
	8.47	8.8		12.5	12.8		46.6	49.3
	7.58	8.7		11.4	12.8		44.1	49
	7.89			11.6			45.7
	9.04			13.1			50.3
	8.81			12.9			50.1

## Sheet: Figure 4b-c_1
Table 1
Chromosome	Region	Type	Reference	Allele	Reference allele	Length	Linkage	Zygosity	Count	Coverage	Frequency	Probability	Forward read count	Reverse read count	Forward/reverse balance	Average quality	Read count	Read coverage	# unique start positions	# unique end positions	BaseQRankSum	Read position test probability	Read direction test probability	Hyper-allelic	Genotype	Homopolymer	Homopolymer length	QUAL	Control count	Control coverage	Control frequency	Coding region change	Amino acid change	Amino acid change in longest transcript	Coding region change in longest transcript	Other variants within codon	Non-synonymous
2	117000000	SNV	A	G	No	1		Heterozygous	4	14	28.5714	0.993617	0	4	0	36.75	4	14	4	4	0	0.04783	0.061278	no	A/G	No	1	21.9499	1	12	8.33333	ENSMUST00000028825:c.1096A>G	ENSMUSP00000028825:p.Ser366Gly	ENSMUSP00000028825:p.Ser366Gly	ENSMUST00000028825:c.1096A>G	Yes	Yes
2	117000000	SNV	T	G	No	1		Heterozygous	4	11	36.3636	0.998451	0	4	0	35.5	4	11	4	4	-0.27	0.106455	0.131102	no	G/T	No	1	28.1003	1	13	7.69231	ENSMUST00000028825:c.1098T>G	ENSMUSP00000028825:p.Ser366Arg	ENSMUSP00000028825:p.Ser366Arg	ENSMUST00000028825:c.1098T>G	Yes	Yes
2	117000000	SNV	T	G	No	1		Heterozygous	5	16	31.25	0.997992	0	5	0	34.8	5	16	5	5	0	0.033238	0.04452	no	G/T	No	1	26.9732	1	14	7.14286	ENSMUST00000028825:c.1119T>G	ENSMUSP00000028825:p.Ser373Arg	ENSMUSP00000028825:p.Ser373Arg	ENSMUST00000028825:c.1119T>G	No	Yes
2	135000000	SNV	C	G	No	1		Heterozygous	27	54	50	1	9	18	0.333333	40.1852	27	55	24	23	0	0.704232	0.878951	no	C/G	No	1	200	0	56	0	ENSMUST00000131552:c.[1551C>G]; ENSMUST00000110116:c.[1551C>G]; ENSMUST00000070724:c.[1551C>G]	ENSMUSP00000118756:p.[Asp517Glu]; ENSMUSP00000105743:p.[Asp517Glu]; ENSMUSP00000064844:p.[Asp517Glu]	ENSMUSP00000118756:p.Asp517Glu	ENSMUST00000131552:c.1551C>G	No	Yes
3	33809401	SNV	G	A	No	1		Heterozygous	18	51	35.2941	1	12	6	0.333333	40.2778	18	51	16	16	0	0.965955	0.859764	no	A/G	No	1	98.2536	0	62	0	ENSMUST00000117915:c.[1957G>A]; ENSMUST00000108210:c.[2113G>A]; ENSMUST00000099153:c.[*2438G>A]; ENSMUST00000199222:c.[*794G>A]	ENSMUSP00000112450:p.[Gly653Arg]; ENSMUSP00000103845:p.[Gly705Arg]		ENSMUST00000099153:c.*2438G>A	No	Yes
3	36563203	SNV	A	G	No	1		Heterozygous	24	60	40	1	16	8	0.333333	40.6667	24	61	20	21	0.1	0.827202	1	no	A/G	No	1	149.546	1	41	2.43902	ENSMUST00000156100:c.[*75A>G]; ENSMUST00000155866:c.[*350A>G]; ENSMUST00000131316:c.[199A>G]; ENSMUST00000029269:c.[1105A>G]	ENSMUSP00000117235:p.[Ile67Val]; ENSMUSP00000029269:p.[Ile369Val]	ENSMUSP00000029269:p.Ile369Val	ENSMUST00000029269:c.1105A>G	No	Yes
3	36565480..36565482	Deletion	GAA	-	No	3		Heterozygous	20	51	39.2157	1	9	11	0.45	37.25	20	51	18	18	-0.44	0.815244	1	no	complex	No	1	200	1	53	1.88679	ENSMUST00000131316:c.[*180_*182delGAA]; ENSMUST00000029269:c.[1290_1292delGAA]; ENSMUST00000029270:c.[*752_*754delTTC]	ENSMUSP00000029269:p.Lys434del		ENSMUST00000029270:c.*752_*754delTTC	No	Yes
3	36607568	SNV	C	T	No	1		Heterozygous	22	39	56.4103	1	12	10	0.454545	40.4091	22	39	21	21	0	0.959513	1	no	C/T	No	1	118.333	0	45	0	ENSMUST00000108156:c.[481G>A]; ENSMUST00000040148:c.[481G>A]; ENSMUST00000108155:c.[481G>A]	ENSMUSP00000103791:p.[Val161Met]; ENSMUSP00000047273:p.[Val161Met]; ENSMUSP00000103790:p.[Val161Met]	ENSMUSP00000103791:p.Val161Met	ENSMUST00000108156:c.481G>A	No	Yes
3	36610570	SNV	G	A	No	1		Heterozygous	17	37	45.946	1	10	7	0.411765	38.4706	17	38	15	15	-1.23	0.9492	0.999849	no	A/G	No	1	124.443	0	48	0	ENSMUST00000108156:c.[161C>T]; ENSMUST00000108155:c.[161C>T]; ENSMUST00000142333:c.[95C>T]; ENSMUST00000040148:c.[161C>T]	ENSMUSP00000103791:p.[Ala54Val]; ENSMUSP00000103790:p.[Ala54Val]; ENSMUSP00000118961:p.[Ala32Val]; ENSMUSP00000047273:p.[Ala54Val]	ENSMUSP00000103791:p.Ala54Val	ENSMUST00000108156:c.161C>T	Yes	Yes
3	36610586	SNV	C	T	No	1		Heterozygous	20	42	47.6191	1	9	11	0.45	39.45	20	42	18	18	-0.33	0.988982	1	no	C/T	No	1	148.754	0	46	0	ENSMUST00000142333:c.[79G>A]; ENSMUST00000040148:c.[145G>A]; ENSMUST00000108156:c.[145G>A]; ENSMUST00000108155:c.[145G>A]	ENSMUSP00000118961:p.[Val27Met]; ENSMUSP00000047273:p.[Val49Met]; ENSMUSP00000103791:p.[Val49Met]; ENSMUSP00000103790:p.[Val49Met]	ENSMUSP00000103791:p.Val49Met	ENSMUST00000108156:c.145G>A	No	Yes
3	36610597	SNV	A	G	No	1		Heterozygous	19	41	46.3415	1	7	12	0.368421	40.5789	19	41	17	17	0	0.936219	0.996782	no	A/G	No	1	138.406	0	45	0	ENSMUST00000040148:c.[134T>C]; ENSMUST00000108155:c.[134T>C]; ENSMUST00000142333:c.[68T>C]; ENSMUST00000108156:c.[134T>C]	ENSMUSP00000047273:p.[Ile45Thr]; ENSMUSP00000103790:p.[Ile45Thr]; ENSMUSP00000118961:p.[Ile23Thr]; ENSMUSP00000103791:p.[Ile45Thr]	ENSMUSP00000103791:p.Ile45Thr	ENSMUST00000108156:c.134T>C	No	Yes
3	36889878	SNV	C	A	No	1		Heterozygous	18	34	52.9412	1	5	13	0.277778	40.7778	18	34	16	17	0	0.968504	1	no	A/C	No	1	117.52	0	28	0	ENSMUST00000152564:c.[877C>A]; ENSMUST00000057272:c.[877C>A]; ENSMUST00000152881:c.[877C>A]	ENSMUSP00000117808:p.[Leu293Ile]; ENSMUSP00000060199:p.[Leu293Ile]; ENSMUSP00000118366:p.[Leu293Ile]	ENSMUSP00000060199:p.Leu293Ile	ENSMUST00000057272:c.877C>A	No	Yes
3	36889920..36889922	Deletion	GTC	-	No	3		Heterozygous	19	40	47.5	1	7	12	0.368421	40.5789	19	40	18	19	0	0.888482	1	no	complex	No	1	200	0	27	0	ENSMUST00000152881:c.[919_921delGTC]; ENSMUST00000152564:c.[901+18_901+20delGTC]; ENSMUST00000057272:c.[901+18_901+20delGTC]	ENSMUSP00000118366:p.Val308del		ENSMUST00000057272:c.901+18_901+20delGTC	No	Yes
3	36889954	SNV	G	T	No	1		Heterozygous	20	52	38.4615	1	9	11	0.45	40.4	20	54	19	20	0	0.662882	1	no	G/T	No	1	119.841	0	27	0	ENSMUST00000152881:c.[953G>T]; ENSMUST00000057272:c.[901+52G>T]; ENSMUST00000152564:c.[901+52G>T]	ENSMUSP00000118366:p.Gly318Val		ENSMUST00000057272:c.901+52G>T	No	Yes
3	36889968	SNV	C	T	No	1		Heterozygous	18	49	36.7347	1	8	10	0.444444	40.3333	18	51	17	18	0	0.894381	1	no	C/T	No	1	103.823	0	27	0	ENSMUST00000057272:c.[901+66C>T]; ENSMUST00000152564:c.[901+66C>T]; ENSMUST00000152881:c.[967C>T]	ENSMUSP00000118366:p.His323Tyr		ENSMUST00000057272:c.901+66C>T	No	Yes
3	36890835	SNV	C	A	No	1		Heterozygous	18	35	51.4286	1	9	10	0.473684	40.0556	19	36	15	17	0	0.953483	1	no	A/C	No	1	127.35	0	40	0	ENSMUST00000057272:c.[942C>A]; ENSMUST00000152881:c.[*46C>A]; ENSMUST00000152564:c.[942C>A]	ENSMUSP00000060199:p.[Asp314Glu]; ENSMUSP00000117808:p.[Asp314Glu]	ENSMUSP00000060199:p.Asp314Glu	ENSMUST00000057272:c.942C>A	No	Yes
3	36895377	SNV	A	G	No	1		Heterozygous	17	33	51.5151	1	9	9	0.5	40	18	34	17	17	0	0.972178	0.885355	no	A/G	No	1	122.63	1	51	1.96078	ENSMUST00000057272:c.[1171A>G]; ENSMUST00000152564:c.[1171A>G]; ENSMUST00000128061:c.[4A>G]; ENSMUST00000152881:c.[*275A>G]	ENSMUSP00000060199:p.[Thr391Ala]; ENSMUSP00000117808:p.[Thr391Ala]; ENSMUSP00000116345:p.[Thr2Ala]	ENSMUSP00000060199:p.Thr391Ala	ENSMUST00000057272:c.1171A>G	No	Yes
3	36921297	SNV	C	G	No	1		Heterozygous	27	45	60	1	18	10	0.357143	40.5185	28	46	25	26	0	0.920565	0.999801	no	C/G	No	1	111.549	0	46	0	ENSMUST00000152564:c.[2117C>G]; ENSMUST00000152881:c.[*1221C>G]; ENSMUST00000057272:c.[2117C>G]; ENSMUST00000128061:c.[*88C>G]	ENSMUSP00000117808:p.[Ser706Cys]; ENSMUSP00000060199:p.[Ser706Cys]	ENSMUSP00000060199:p.Ser706Cys	ENSMUST00000057272:c.2117C>G	No	Yes
3	36921300	SNV	T	C	No	1		Heterozygous	27	43	62.7907	1	19	9	0.321429	40.5556	28	44	25	26	0	0.944106	0.977652	no	C/T	No	1	94.9054	0	49	0	ENSMUST00000152564:c.[2120T>C]; ENSMUST00000128061:c.[*91T>C]; ENSMUST00000057272:c.[2120T>C]; ENSMUST00000152881:c.[*1224T>C]	ENSMUSP00000117808:p.[Met707Thr]; ENSMUSP00000060199:p.[Met707Thr]	ENSMUSP00000060199:p.Met707Thr	ENSMUST00000057272:c.2120T>C	No	Yes
3	36940819	SNV	A	G	No	1		Heterozygous	18	42	42.8571	1	10	8	0.444444	40.2778	18	42	17	17	0.14	0.624738	0.983563	no	A/G	No	1	122.784	0	49	0	ENSMUST00000128061:c.[*957A>G]; ENSMUST00000152881:c.[*2090A>G]; ENSMUST00000152564:c.[2989A>G]; ENSMUST00000057272:c.[2989A>G]	ENSMUSP00000117808:p.[Ile997Val]; ENSMUSP00000060199:p.[Ile997Val]	ENSMUSP00000060199:p.Ile997Val	ENSMUST00000057272:c.2989A>G	No	Yes
3	36948342	SNV	G	C	No	1		Heterozygous	17	34	50	1	12	5	0.294118	39.4118	17	34	14	14	0	0.99032	0.973799	no	C/G	No	1	126.082	0	47	0	ENSMUST00000152564:c.[4435G>C]; ENSMUST00000057272:c.[4435G>C]	ENSMUSP00000117808:p.[Val1479Leu]; ENSMUSP00000060199:p.[Val1479Leu]	ENSMUSP00000060199:p.Val1479Leu	ENSMUST00000057272:c.4435G>C	No	Yes
3	36948367	SNV	G	C	No	1		Heterozygous	18	41	43.9024	1	12	6	0.333333	40.2778	18	41	13	13	0.14	0.964398	1	no	C/G	No	1	122.651	0	41	0	ENSMUST00000152564:c.[4460G>C]; ENSMUST00000057272:c.[4460G>C]	ENSMUSP00000117808:p.[Arg1487Thr]; ENSMUSP00000060199:p.[Arg1487Thr]	ENSMUSP00000060199:p.Arg1487Thr	ENSMUST00000057272:c.4460G>C	No	Yes
3	36948384	SNV	G	A	No	1		Heterozygous	17	37	45.946	1	12	5	0.294118	40.7647	17	37	12	12	0.16	0.984253	0.999337	no	A/G	No	1	124.519	0	42	0	ENSMUST00000057272:c.[4477G>A]; ENSMUST00000152564:c.[4477G>A]	ENSMUSP00000060199:p.[Val1493Ile]; ENSMUSP00000117808:p.[Val1493Ile]	ENSMUSP00000060199:p.Val1493Ile	ENSMUST00000057272:c.4477G>A	No	Yes
3	36948419	SNV	C	G	No	1		Heterozygous	21	43	48.8372	1	11	10	0.47619	40.8095	21	44	14	14	0	0.809634	0.998491	no	C/G	No	1	156.536	0	41	0	ENSMUST00000057272:c.[4512C>G]; ENSMUST00000152564:c.[4512C>G]	ENSMUSP00000060199:p.[His1504Gln]; ENSMUSP00000117808:p.[His1504Gln]	ENSMUSP00000060199:p.His1504Gln	ENSMUST00000057272:c.4512C>G	No	Yes
3	37012530	SNV	A	T	No	1		Heterozygous	21	39	53.8462	1	13	8	0.380952	40.4286	21	39	18	19	0	0.964691	0.994586	no	A/T	No	1	129.401	0	60	0	ENSMUST00000057272:c.[10540-350A>T]; ENSMUST00000152564:c.[10540-350A>T]; ENSMUST00000146948:c.[541A>T]; ENSMUST00000138950:c.[88-350A>T]; ENSMUST00000141740:c.[217-350A>T]	ENSMUSP00000121356:p.Ile181Phe		ENSMUST00000057272:c.10540-350A>T	No	Yes
3	37041888	SNV	A	G	No	1		Heterozygous	16	38	42.1053	1	8	8	0.5	39.9375	16	38	13	14	0.08	0.59924	0.995133	no	A/G	No	1	108.362	0	53	0	ENSMUST00000138950:c.[3322A>G]; ENSMUST00000152564:c.[13816A>G]; ENSMUST00000057272:c.[13816A>G]; ENSMUST00000146948:c.[3931A>G]; ENSMUST00000141740:c.[3556A>G]	ENSMUSP00000118092:p.[Thr1108Ala]; ENSMUSP00000117808:p.[Thr4606Ala]; ENSMUSP00000060199:p.[Thr4606Ala]; ENSMUSP00000121356:p.[Thr1311Ala]; ENSMUSP00000117814:p.[Thr1186Ala]	ENSMUSP00000060199:p.Thr4606Ala	ENSMUST00000057272:c.13816A>G	No	Yes
3	37125793	Deletion	C	-	No	1		Heterozygous	30	51	58.8235	1	14	16	0.466667	39.8667	30	51	25	25	0	0.80601	1	no	-/C	No	1	131.636	0	59	0	ENSMUST00000029275:c.114delG	ENSMUSP00000029275:p.Gln38fs	ENSMUSP00000029275:p.Gln38fs	ENSMUST00000029275:c.114delG	No	Yes
3	37125798	SNV	G	T	No	1		Heterozygous	28	47	59.5745	1	14	14	0.5	38.9643	28	47	24	24	-1.28	0.860976	1	no	G/T	No	1	119.669	0	59	0	ENSMUST00000029275:c.109C>A	ENSMUSP00000029275:p.Gln37Lys	ENSMUSP00000029275:p.Gln37Lys	ENSMUST00000029275:c.109C>A	Yes	Yes
3	37125800	SNV	T	C	No	1		Heterozygous	26	44	59.0909	1	12	14	0.461538	40.5385	26	44	24	22	0	0.835713	1	no	C/T	No	1	117.772	0	59	0	ENSMUST00000029275:c.107A>G	ENSMUSP00000029275:p.Gln36Arg	ENSMUSP00000029275:p.Gln36Arg	ENSMUST00000029275:c.107A>G	Yes	Yes
3	37125805^37125806	Insertion	-	AGA	No	3		Heterozygous	18	37	48.6487	1	7	11	0.388889	40.3148	18	37	16	14	1.89	0.683244	1	no	complex	No	1	200	0	58	0	ENSMUST00000029275:c.101_102insTCT	ENSMUSP00000029275:p.Ala34_Gln35insLeu	ENSMUSP00000029275:p.Ala34_Gln35insLeu	ENSMUST00000029275:c.101_102insTCT	No	Yes
3	37125810..37125811	Deletion	CC	-	No	2		Heterozygous	23	37	62.1622	1	8	15	0.347826	38.913	23	38	19	17	0	0.762269	0.996725	no	complex	No	1	200	0	57	0	ENSMUST00000029275:c.96_97delGG	ENSMUSP00000029275:p.Glu33fs	ENSMUSP00000029275:p.Glu33fs	ENSMUST00000029275:c.96_97delGG	Yes	Yes
3	37125813..37125814	MNV	CT	AA	No	2		Heterozygous	23	36	63.8889	1	8	15	0.347826	38.9778	23	37	19	17	0	0.890412	0.999992	no	complex	No	1	200	0	57	0	ENSMUST00000029275:c.93_94delAGinsTT	ENSMUSP00000029275:p.Ala32Ser	ENSMUSP00000029275:p.Ala32Ser	ENSMUST00000029275:c.93_94delAGinsTT	Yes	Yes
3	37125819	SNV	A	G	No	1		Heterozygous	23	36	63.8889	1	8	15	0.347826	40.6087	23	37	19	17	0.82	0.923316	0.999992	no	A/G	No	1	76.1047	0	58	0	ENSMUST00000029275:c.88T>C	ENSMUSP00000029275:p.Ser30Pro	ENSMUSP00000029275:p.Ser30Pro	ENSMUST00000029275:c.88T>C	Yes	Yes
3	37125831	SNV	A	G	No	1		Homozygous	34	43	79.0698	0.781719	12	22	0.352941	40.5	34	44	30	28	0.63	0.938965	1	no	A/G	No	1	6.60984	0	53	0	ENSMUST00000029275:c.76T>C	ENSMUSP00000029275:p.Ser26Pro	ENSMUSP00000029275:p.Ser26Pro	ENSMUST00000029275:c.76T>C	No	Yes
3	37225406	SNV	G	A	No	1		Heterozygous	24	44	54.5455	1	9	15	0.375	40.125	24	45	21	22	0	0.976004	1	no	A/G	No	1	142.733	0	48	0	ENSMUST00000029273:c.[417+43C>T]; ENSMUST00000161015:c.[460C>T]	ENSMUSP00000124668:p.Arg154Trp		ENSMUST00000029273:c.417+43C>T	No	Yes
3	37319466	SNV	A	G	No	1		Heterozygous	27	51	52.9412	1	15	12	0.444444	40.3704	27	51	23	24	0	0.951563	0.998569	no	A/G	No	1	200	0	52	0	ENSMUST00000108121:c.[62A>G]; ENSMUST00000057975:c.[407A>G]	ENSMUSP00000103756:p.[Asn21Ser]; ENSMUSP00000052179:p.[Asn136Ser]	ENSMUSP00000052179:p.Asn136Ser	ENSMUST00000057975:c.407A>G	No	Yes
3	37319580	SNV	G	A	No	1		Heterozygous	29	48	60.4167	1	14	15	0.482759	40.2759	29	48	25	25	0.94	0.941721	1	no	A/G	No	1	118.629	0	58	0	ENSMUST00000108121:c.[176G>A]; ENSMUST00000057975:c.[521G>A]	ENSMUSP00000103756:p.[Arg59His]; ENSMUSP00000052179:p.[Arg174His]	ENSMUSP00000052179:p.Arg174His	ENSMUST00000057975:c.521G>A	No	Yes
3	37319843	SNV	G	A	No	1		Heterozygous	37	67	55.2239	1	23	14	0.378378	38.946	37	67	29	29	0	0.987008	1	no	A/G	No	1	200	0	75	0	ENSMUST00000057975:c.[784G>A]; ENSMUST00000108121:c.[439G>A]	ENSMUSP00000052179:p.[Val262Ile]; ENSMUSP00000103756:p.[Val147Ile]	ENSMUSP00000052179:p.Val262Ile	ENSMUST00000057975:c.784G>A	No	Yes
3	37320333	SNV	A	G	No	1		Heterozygous	24	52	46.1538	1	14	10	0.416667	40.1667	24	52	22	22	0	0.850005	0.833452	no	A/G	No	1	200	0	63	0	ENSMUST00000108121:c.[929A>G]; ENSMUST00000057975:c.[1274A>G]	ENSMUSP00000103756:p.[Lys310Arg]; ENSMUSP00000052179:p.[Lys425Arg]	ENSMUSP00000052179:p.Lys425Arg	ENSMUST00000057975:c.1274A>G	No	Yes
3	37320822	SNV	C	G	No	1		Heterozygous	32	62	51.6129	1	16	16	0.5	40.3438	32	62	25	25	0	0.963196	0.979645	no	C/G	No	1	200	0	53	0	ENSMUST00000057975:c.[1763C>G]; ENSMUST00000108121:c.[1418C>G]	ENSMUSP00000052179:p.[Ser588Cys]; ENSMUSP00000103756:p.[Ser473Cys]	ENSMUSP00000052179:p.Ser588Cys	ENSMUST00000057975:c.1763C>G	No	Yes
3	37380991	SNV	G	A	No	1		Heterozygous	26	63	41.2698	1	13	13	0.5	40.6923	26	63	23	23	0	0.85157	0.999374	no	A/G	No	1	200	0	60	0	ENSMUST00000200585:c.[176-15194G>A]; ENSMUST00000108120:c.[40+1G>A]; ENSMUST00000038885:c.[176-15194G>A]; ENSMUST00000091203:c.[41G>A]; ENSMUST00000138563:c.[176-15194G>A]	ENSMUSP00000088742:p.Ser14Asn		ENSMUST00000200585:c.176-15194G>A	No	Yes
3	37405110	SNV	G	A	No	1		Heterozygous	21	44	47.7273	1	11	11	0.5	40.4286	22	45	18	20	0	0.916464	1	no	A/G	No	1	156.536	0	66	0	ENSMUST00000099130:c.[926C>T]; ENSMUST00000146324:c.[431C>T]; ENSMUST00000108118:c.[725C>T]; ENSMUST00000108117:c.[*357C>T]; ENSMUST00000200585:c.[*313G>A]; ENSMUST00000138563:c.[*30-26G>A]; ENSMUST00000141438:c.[281C>T]; ENSMUST00000052645:c.[929C>T]	ENSMUSP00000096733:p.[Thr309Met]; ENSMUSP00000142653:p.[Thr144Met]; ENSMUSP00000103753:p.[Thr242Met]; ENSMUSP00000142588:p.[Thr94Met]; ENSMUSP00000056219:p.[Thr310Met]		ENSMUST00000200585:c.*313G>A	No	Yes
3	37419558	SNV	T	A	No	1		Heterozygous	17	53	32.0755	1	7	10	0.411765	38.7059	17	53	17	16	0.87	0.937118	0.998304	no	A/T	No	1	77.5765	0	80	0	ENSMUST00000099130:c.[13A>T]; ENSMUST00000108117:c.[13A>T]; ENSMUST00000052645:c.[13A>T]; ENSMUST00000141438:c.[-102+265A>T]; ENSMUST00000149449:c.[13A>T]; ENSMUST00000146324:c.[-270+265A>T]; ENSMUST00000108118:c.[13A>T]; ENSMUST00000138949:c.[7A>T]	ENSMUSP00000096733:p.[Arg5Trp]; ENSMUSP00000103752:p.[Arg5Trp]; ENSMUSP00000056219:p.[Arg5Trp]; ENSMUSP00000116572:p.[Arg5Trp]; ENSMUSP00000103753:p.[Arg5Trp]; ENSMUSP00000118428:p.[Arg3Trp]		ENSMUST00000146324:c.-270+265A>T	No	Yes
3	37419561	SNV	C	T	No	1		Heterozygous	16	51	31.3726	1	8	8	0.5	39.875	16	51	16	16	0	0.949379	1	no	C/T	No	1	72.6801	0	82	0	ENSMUST00000146324:c.[-270+262G>A]; ENSMUST00000052645:c.[10G>A]; ENSMUST00000099130:c.[10G>A]; ENSMUST00000141438:c.[-102+262G>A]; ENSMUST00000149449:c.[10G>A]; ENSMUST00000108117:c.[10G>A]; ENSMUST00000108118:c.[10G>A]; ENSMUST00000138949:c.[4G>A]	ENSMUSP00000056219:p.[Val4Met]; ENSMUSP00000096733:p.[Val4Met]; ENSMUSP00000116572:p.[Val4Met]; ENSMUSP00000103752:p.[Val4Met]; ENSMUSP00000103753:p.[Val4Met]; ENSMUSP00000118428:p.[Val2Met]		ENSMUST00000146324:c.-270+262G>A	No	Yes
3	37431744	SNV	T	C	No	1		Heterozygous	21	46	45.6522	1	11	10	0.47619	40.6191	21	47	17	17	0	0.846871	1	no	C/T	No	1	149.546	0	63	0	ENSMUST00000029277:c.[611T>C]; ENSMUST00000108112:c.[614T>C]; ENSMUST00000198968:c.[614T>C]	ENSMUSP00000029277:p.[Leu204Pro]; ENSMUSP00000103747:p.[Leu205Pro]; ENSMUSP00000143349:p.[Leu205Pro]	ENSMUSP00000103747:p.Leu205Pro	ENSMUST00000108112:c.614T>C	No	Yes
3	37431804	SNV	G	A	No	1		Heterozygous	19	40	47.5	1	13	6	0.315789	39.4737	19	40	14	15	-0.97	0.715983	0.717365	no	A/G	No	1	141.622	0	49	0	ENSMUST00000029277:c.[671G>A]; ENSMUST00000198968:c.[674G>A]; ENSMUST00000108112:c.[674G>A]	ENSMUSP00000029277:p.[Ser224Asn]; ENSMUSP00000143349:p.[Ser225Asn]; ENSMUSP00000103747:p.[Ser225Asn]	ENSMUSP00000103747:p.Ser225Asn	ENSMUST00000108112:c.674G>A	No	Yes
3	37578836	SNV	C	G	No	1		Heterozygous	22	48	45.8333	1	7	15	0.318182	40.5909	22	48	19	21	0	0.820233	0.839505	no	C/G	No	1	153.525	0	67	0	ENSMUST00000108112:c.[2590C>G]; ENSMUST00000029277:c.[2587C>G]; ENSMUST00000198968:c.[*98C>G]	ENSMUSP00000103747:p.[Gln864Glu]; ENSMUSP00000029277:p.[Gln863Glu]	ENSMUSP00000103747:p.Gln864Glu	ENSMUST00000108112:c.2590C>G	No	Yes
3	38452494	SNV	T	A	No	1		Heterozygous	18	64	28.125	0.999999	7	11	0.388889	39.7778	18	65	16	17	0	0.077353	0.892509	no	A/T	No	1	59.7029	0	61	0	ENSMUST00000156038:c.[*15A>T]; ENSMUST00000120875:c.[754A>T]; ENSMUST00000094300:c.[*15A>T]	ENSMUSP00000113349:p.Met252Leu		ENSMUST00000156038:c.*15A>T	No	Yes
3	38454277	SNV	T	C	No	1		Heterozygous	20	51	39.2157	1	13	7	0.35	39.7	20	51	19	19	0	0.9982	0.996667	no	C/T	No	1	123.102	0	41	0	ENSMUST00000120875:c.[743-1772A>G]; ENSMUST00000094300:c.[1171A>G]; ENSMUST00000156038:c.[3940A>G]	ENSMUSP00000091858:p.[Ser391Gly]; ENSMUSP00000122842:p.[Ser1314Gly]	ENSMUSP00000122842:p.Ser1314Gly	ENSMUST00000156038:c.3940A>G	No	Yes
3	38456790	SNV	T	C	No	1		Heterozygous	38	67	56.7164	1	16	24	0.4	40.3158	40	69	33	34	0	0.930759	1	no	C/T	No	1	200	0	60	0	ENSMUST00000156038:c.[1427A>G]; ENSMUST00000120875:c.[743-4285A>G]	ENSMUSP00000122842:p.His476Arg	ENSMUSP00000122842:p.His476Arg	ENSMUST00000156038:c.1427A>G	No	Yes
3	38887474	SNV	A	G	No	1		Heterozygous	39	67	58.209	1	16	23	0.410256	40.3333	39	68	36	34	2.27	0.765339	0.997774	no	A/G	No	1	200	0	41	0	ENSMUST00000061260:c.515A>G	ENSMUSP00000061836:p.His172Arg	ENSMUSP00000061836:p.His172Arg	ENSMUST00000061260:c.515A>G	No	Yes
3	38887977	SNV	T	C	No	1		Heterozygous	25	50	50	1	12	13	0.48	40.52	25	50	19	23	0.47	0.946068	0.901158	no	C/T	No	1	200	1	54	1.85185	ENSMUST00000061260:c.1018T>C	ENSMUSP00000061836:p.Phe340Leu	ENSMUSP00000061836:p.Phe340Leu	ENSMUST00000061260:c.1018T>C	No	Yes
3	38888715	SNV	G	A	No	1		Heterozygous	27	63	42.8571	1	14	13	0.481481	39.9259	27	63	24	26	0	0.929391	1	no	A/G	No	1	200	0	61	0	ENSMUST00000061260:c.1756G>A	ENSMUSP00000061836:p.Glu586Lys	ENSMUSP00000061836:p.Glu586Lys	ENSMUST00000061260:c.1756G>A	No	Yes
3	38890869	SNV	G	A	No	1		Heterozygous	22	52	42.3077	1	12	10	0.454545	40.0455	22	52	20	20	0	0.844072	1	no	A/G	No	1	146.536	0	47	0	ENSMUST00000061260:c.3910G>A	ENSMUSP00000061836:p.Asp1304Asn	ENSMUSP00000061836:p.Asp1304Asn	ENSMUST00000061260:c.3910G>A	No	Yes
3	38891401	SNV	G	A	No	1		Heterozygous	36	64	56.25	1	15	22	0.405405	38.75	37	65	30	33	-1.26	0.986533	1	no	A/G	No	1	200	0	49	0	ENSMUST00000061260:c.4442G>A	ENSMUSP00000061836:p.Ser1481Asn	ENSMUSP00000061836:p.Ser1481Asn	ENSMUST00000061260:c.4442G>A	No	Yes
3	38892024	SNV	G	A	No	1		Heterozygous	19	48	39.5833	1	7	12	0.368421	40.5263	19	48	18	18	0	0.719673	0.819133	no	A/G	No	1	119.403	0	44	0	ENSMUST00000061260:c.5065G>A	ENSMUSP00000061836:p.Val1689Ile	ENSMUSP00000061836:p.Val1689Ile	ENSMUST00000061260:c.5065G>A	No	Yes
3	38951115	SNV	G	A	No	1		Heterozygous	20	41	48.7805	1	10	10	0.5	39.05	20	41	18	19	-1.28	0.962104	1	no	A/G	No	1	151.764	0	57	0	ENSMUST00000061260:c.5662G>A	ENSMUSP00000061836:p.Val1888Met	ENSMUSP00000061836:p.Val1888Met	ENSMUST00000061260:c.5662G>A	Yes	Yes
3	93323402	SNV	C	A	No	1		Heterozygous	20	44	45.4545	1	7	13	0.35	40.1	20	44	17	17	0.18	0.974538	1	no	A/C	No	1	142.222	0	44	0	ENSMUST00000093774:c.[946C>A]; ENSMUST00000090856:c.[946C>A]	ENSMUSP00000091288:p.[Gln316Lys]; ENSMUSP00000088369:p.[Gln316Lys]	ENSMUSP00000091288:p.Gln316Lys	ENSMUST00000093774:c.946C>A	No	Yes
3	93323777	SNV	T	A	No	1		Heterozygous	24	42	57.1429	1	16	8	0.333333	38.5417	24	43	20	21	0	0.964016	0.983658	no	A/T	No	1	121.007	0	39	0	ENSMUST00000090856:c.[1321T>A]; ENSMUST00000093774:c.[1321T>A]	ENSMUSP00000088369:p.[Ser441Thr]; ENSMUSP00000091288:p.[Ser441Thr]	ENSMUSP00000091288:p.Ser441Thr	ENSMUST00000093774:c.1321T>A	No	Yes
3	93329201	SNV	C	T	No	1		Heterozygous	13	31	41.9355	1	0	13	0	38.6154	13	31	11	12	0	0.421115	1	no	C/T	No	1	89.999	0	22	0	ENSMUST00000093774:c.[6745C>T]; ENSMUST00000090856:c.[6745C>T]	ENSMUSP00000091288:p.[His2249Tyr]; ENSMUSP00000088369:p.[His2249Tyr]	ENSMUSP00000091288:p.His2249Tyr	ENSMUST00000093774:c.6745C>T	No	Yes
3	93329226	SNV	C	T	No	1		Heterozygous	14	33	42.4242	1	0	14	0	40.0714	14	33	11	13	0	0.898317	0.832282	no	C/T	No	1	97.2887	0	19	0	ENSMUST00000093774:c.[6770C>T]; ENSMUST00000090856:c.[6770C>T]	ENSMUSP00000091288:p.[Thr2257Ile]; ENSMUSP00000088369:p.[Thr2257Ile]	ENSMUSP00000091288:p.Thr2257Ile	ENSMUST00000093774:c.6770C>T	No	Yes
3	93331215	SNV	G	A	No	1		Heterozygous	8	13	61.5385	0.999823	8	0	0	39.875	8	13	7	8	0	0.86917	1	no	A/G	No	1	37.5203	0	10	0	ENSMUST00000093774:c.[8759G>A]; ENSMUST00000090856:c.[8228G>A]	ENSMUSP00000091288:p.[Ser2920Asn]; ENSMUSP00000088369:p.[Ser2743Asn]	ENSMUSP00000091288:p.Ser2920Asn	ENSMUST00000093774:c.8759G>A	No	Yes
3	93331614	SNV	A	G	No	1		Heterozygous	28	49	57.1429	1	12	16	0.428571	40.5714	28	49	26	26	0	0.939052	0.988788	no	A/G	No	1	142.222	0	41	0	ENSMUST00000093774:c.[9158A>G]; ENSMUST00000090856:c.[8627A>G]	ENSMUSP00000091288:p.[His3053Arg]; ENSMUSP00000088369:p.[His2876Arg]	ENSMUSP00000091288:p.His3053Arg	ENSMUST00000093774:c.9158A>G	No	Yes
3	93331800	SNV	C	A	No	1		Heterozygous	34	58	58.6207	1	16	18	0.470588	39.3824	34	60	29	29	-0.98	0.827272	0.954056	no	A/C	No	1	153.525	0	53	0	ENSMUST00000090856:c.[8813C>A]; ENSMUST00000093774:c.[9344C>A]	ENSMUSP00000088369:p.[Thr2938Asn]; ENSMUSP00000091288:p.[Thr3115Asn]	ENSMUSP00000091288:p.Thr3115Asn	ENSMUST00000093774:c.9344C>A	No	Yes
3	93332492	SNV	G	C	No	1		Heterozygous	19	42	45.2381	1	5	14	0.263158	39.1053	19	42	15	16	-0.07	0.875734	0.569755	no	C/G	No	1	132.403	0	47	0	ENSMUST00000090856:c.[9505G>C]; ENSMUST00000093774:c.[10036G>C]	ENSMUSP00000088369:p.[Gly3169Arg]; ENSMUSP00000091288:p.[Gly3346Arg]	ENSMUSP00000091288:p.Gly3346Arg	ENSMUST00000093774:c.10036G>C	No	Yes
3	93332617	SNV	A	T	No	1		Heterozygous	14	35	40	1	7	7	0.5	40.0714	14	35	13	13	0	0.995218	0.99902	no	A/T	No	1	89.4229	0	43	0	ENSMUST00000093774:c.[10161A>T]; ENSMUST00000090856:c.[9630A>T]	ENSMUSP00000091288:p.[Arg3387Ser]; ENSMUSP00000088369:p.[Arg3210Ser]	ENSMUSP00000091288:p.Arg3387Ser	ENSMUST00000093774:c.10161A>T	No	Yes
3	93332685	SNV	G	A	No	1		Heterozygous	17	40	42.5	1	11	6	0.352941	40.2941	17	40	14	14	0	0.699829	0.868546	no	A/G	No	1	116.138	0	59	0	ENSMUST00000093774:c.[10229G>A]; ENSMUST00000090856:c.[9698G>A]	ENSMUSP00000091288:p.[Arg3410Lys]; ENSMUSP00000088369:p.[Arg3233Lys]	ENSMUSP00000091288:p.Arg3410Lys	ENSMUST00000093774:c.10229G>A	No	Yes
3	93443414	SNV	A	G	No	1		Heterozygous	33	60	55	1	16	17	0.484848	39.9697	33	60	27	28	0	0.986954	0.946929	no	A/G	No	1	200	0	50	0	ENSMUST00000064257:c.160A>G	ENSMUSP00000069525:p.Ile54Val	ENSMUSP00000069525:p.Ile54Val	ENSMUST00000064257:c.160A>G	No	Yes
3	93471541	SNV	G	T	No	1		Heterozygous	19	52	36.5385	1	8	12	0.4	39.9474	20	53	17	17	0	0.766012	0.575877	no	G/T	No	1	107.049	0	53	0	ENSMUST00000029516:c.1551G>T	ENSMUSP00000029516:p.Glu517Asp	ENSMUSP00000029516:p.Glu517Asp	ENSMUST00000029516:c.1551G>T	No	Yes
3	93651613^93651614	Insertion	-	CT	No	2		Heterozygous	20	48	41.6667	1	7	13	0.35	40.025	20	48	15	17	0	0.685982	0.888861	no	complex	No	1	200	0	44	0	ENSMUST00000191960:c.1050_1051insAG	ENSMUSP00000141299:p.Cys351fs	ENSMUSP00000141299:p.Cys351fs	ENSMUST00000191960:c.1050_1051insAG	No	Yes
3	93651633	SNV	C	T	No	1		Heterozygous	11	33	33.3333	0.999999	2	9	0.181818	39.3636	11	33	9	9	0	0.427268	0.495286	no	C/T	No	1	58.9155	0	41	0	ENSMUST00000191960:c.1031G>A	ENSMUSP00000141299:p.Arg344His	ENSMUSP00000141299:p.Arg344His	ENSMUST00000191960:c.1031G>A	No	Yes
3	93651981	SNV	C	T	No	1		Heterozygous	23	54	42.5926	1	19	4	0.173913	38.7391	23	54	17	19	-0.39	0.649247	0.71916	no	C/T	No	1	153.525	0	45	0	ENSMUST00000191960:c.683G>A	ENSMUSP00000141299:p.Cys228Tyr	ENSMUSP00000141299:p.Cys228Tyr	ENSMUST00000191960:c.683G>A	No	Yes
3	93652008	SNV	G	T	No	1		Heterozygous	34	50	68	1	26	8	0.235294	40.1176	34	50	28	31	0	0.914069	0.809054	no	G/T	No	1	72.7851	0	42	0	ENSMUST00000191960:c.656C>A	ENSMUSP00000141299:p.Pro219His	ENSMUSP00000141299:p.Pro219His	ENSMUST00000191960:c.656C>A	Yes	Yes
3	93652332	SNV	G	T	No	1		Heterozygous	41	64	64.0625	1	18	23	0.439024	40.4146	41	64	31	32	0.25	0.98388	0.999148	no	G/T	No	1	123.258	0	39	0	ENSMUST00000191960:c.332C>A	ENSMUSP00000141299:p.Pro111His	ENSMUSP00000141299:p.Pro111His	ENSMUST00000191960:c.332C>A	No	Yes
3	93670874	SNV	G	A	No	1		Heterozygous	7	27	25.9259	0.996526	0	7	0	38.5714	7	27	6	6	-0.36	0.053496	0.106928	no	A/G	No	1	24.5923	0	55	0	ENSMUST00000181541:c.[602C>T]; ENSMUST00000094413:c.[602C>T]	ENSMUSP00000138008:p.[Ala201Val]; ENSMUSP00000091980:p.[Ala201Val]	ENSMUSP00000138008:p.Ala201Val	ENSMUST00000181541:c.602C>T	No	Yes
3	93692321	SNV	G	A	No	1		Heterozygous	11	44	25	0.998509	4	7	0.363636	38.6364	11	44	10	10	-0.13	0.311503	0.791083	no	A/G	No	1	28.2638	0	43	0	ENSMUST00000193565:c.740C>T	ENSMUSP00000142038:p.Ala247Val	ENSMUSP00000142038:p.Ala247Val	ENSMUST00000193565:c.740C>T	No	Yes
3	93692963	SNV	C	T	No	1		Heterozygous	15	28	53.5714	1	8	7	0.466667	40.7333	15	28	13	12	0.13	0.935296	1	no	C/T	No	1	97.8559	0	42	0	ENSMUST00000193565:c.98G>A	ENSMUSP00000142038:p.Arg33Lys	ENSMUSP00000142038:p.Arg33Lys	ENSMUST00000193565:c.98G>A	No	Yes
3	93693011	SNV	C	A	No	1		Heterozygous	16	33	48.4849	1	9	9	0.5	40.25	18	35	13	12	0	0.953842	0.999515	no	A/C	No	1	121.452	0	44	0	ENSMUST00000193565:c.50G>T	ENSMUSP00000142038:p.Cys17Phe	ENSMUSP00000142038:p.Cys17Phe	ENSMUST00000193565:c.50G>T	No	Yes
3	93773501	SNV	G	A	No	1		Heterozygous	18	37	48.6487	1	8	10	0.444444	38.3333	18	37	15	15	0	0.870431	1	no	A/G	No	1	136.993	0	35	0	ENSMUST00000090853:c.479G>A	ENSMUSP00000088366:p.Gly160Glu	ENSMUSP00000088366:p.Gly160Glu	ENSMUST00000090853:c.479G>A	No	Yes
3	93796881	Deletion	A	-	No	1		Heterozygous	22	82	26.8293	0.999996	16	9	0.36	39.8636	25	85	18	20	0	0.863437	1	no	-/A	No	1	53.9571	0	28	0	ENSMUST00000075953:c.484delA	ENSMUSP00000075338:p.Asn162fs	ENSMUSP00000075338:p.Asn162fs	ENSMUST00000075953:c.484delA	No	Yes
3	93796923	SNV	A	G	No	1		Heterozygous	72	96	75	0.999989	45	28	0.383562	40.3333	73	99	52	57	1.71	0.955827	0.977793	no	A/G	No	1	49.4541	0	33	0	ENSMUST00000075953:c.526A>G	ENSMUSP00000075338:p.Asn176Asp	ENSMUSP00000075338:p.Asn176Asp	ENSMUST00000075953:c.526A>G	No	Yes
3	93796969	SNV	C	G	No	1		Heterozygous	25	95	26.3158	0.999999	17	10	0.37037	39.8	27	101	20	22	0	0.716288	0.991115	no	C/G	No	1	61.4174	0	36	0	ENSMUST00000075953:c.572C>G	ENSMUSP00000075338:p.Ser191Cys	ENSMUSP00000075338:p.Ser191Cys	ENSMUST00000075953:c.572C>G	No	Yes
3	93796976	SNV	G	T	No	1		Heterozygous	24	95	25.2632	0.999992	16	10	0.384615	38.8333	26	101	19	21	-1.28	0.622407	0.985521	no	G/T	No	1	50.9521	0	38	0	ENSMUST00000075953:c.579G>T	ENSMUSP00000075338:p.Leu193Phe	ENSMUSP00000075338:p.Leu193Phe	ENSMUST00000075953:c.579G>T	No	Yes
3	93797023	SNV	G	A	No	1		Heterozygous	21	77	27.2727	1	12	10	0.454545	40.2381	22	78	17	17	0	0.447264	1	no	A/G	No	1	64.1378	0	37	0	ENSMUST00000075953:c.626G>A	ENSMUSP00000075338:p.Arg209His	ENSMUSP00000075338:p.Arg209His	ENSMUST00000075953:c.626G>A	No	Yes
3	93797055	SNV	G	C	No	1		Heterozygous	37	71	52.1127	1	21	17	0.447368	40.1892	38	72	30	31	0	0.918882	1	no	C/G	No	1	200	0	36	0	ENSMUST00000075953:c.658G>C	ENSMUSP00000075338:p.Glu220Gln	ENSMUSP00000075338:p.Glu220Gln	ENSMUST00000075953:c.658G>C	No	Yes
3	93797218	SNV	A	G	No	1		Heterozygous	48	85	56.4706	1	21	28	0.428571	40.3958	49	86	38	38	1.22	0.997446	1	no	A/G	No	1	200	0	40	0	ENSMUST00000075953:c.821A>G	ENSMUSP00000075338:p.Asp274Gly	ENSMUSP00000075338:p.Asp274Gly	ENSMUST00000075953:c.821A>G	No	Yes
3	93797227	SNV	T	C	No	1		Heterozygous	26	87	29.8851	1	12	14	0.461538	40.5385	26	88	20	21	0.71	0.777868	1	no	C/T	No	1	99.5897	0	42	0	ENSMUST00000075953:c.830T>C	ENSMUSP00000075338:p.Val277Ala	ENSMUSP00000075338:p.Val277Ala	ENSMUST00000075953:c.830T>C	No	Yes
3	93797254	SNV	G	A	No	1		Heterozygous	29	71	40.8451	1	17	13	0.433333	39.2414	30	73	25	24	-0.9	0.71623	0.996165	no	A/G	No	1	200	0	42	0	ENSMUST00000075953:c.857G>A	ENSMUSP00000075338:p.Ser286Asn	ENSMUSP00000075338:p.Ser286Asn	ENSMUST00000075953:c.857G>A	No	Yes
3	93797449	SNV	G	A	No	1		Heterozygous	24	83	28.9157	1	12	12	0.5	39.5833	24	83	20	23	-0.7	0.642224	0.938012	no	A/G	No	1	85.6531	0	35	0	ENSMUST00000075953:c.1052G>A	ENSMUSP00000075338:p.Arg351His	ENSMUSP00000075338:p.Arg351His	ENSMUST00000075953:c.1052G>A	No	Yes
3	93826419..93826420	MNV	AT	CA	No	2		Heterozygous	27	80	33.75	1	5	22	0.185185	40.2075	27	80	23	21	0	0.181542	0.103372	no	complex	No	1	200	0	43	0	ENSMUST00000081780:c.400_401delATinsCA	ENSMUSP00000080472:p.Met134Gln	ENSMUSP00000080472:p.Met134Gln	ENSMUST00000081780:c.400_401delATinsCA	No	Yes
3	93826498	SNV	T	G	No	1		Heterozygous	39	86	45.3488	1	18	21	0.461538	40.2308	39	87	35	35	0	0.818565	0.718354	no	G/T	No	1	200	0	41	0	ENSMUST00000081780:c.479T>G	ENSMUSP00000080472:p.Val160Gly	ENSMUSP00000080472:p.Val160Gly	ENSMUST00000081780:c.479T>G	No	Yes
3	93826568	SNV	G	T	No	1		Heterozygous	20	80	25	0.999934	11	9	0.45	40.35	20	81	18	18	0	0.977212	0.933018	no	G/T	No	1	41.7925	0	36	0	ENSMUST00000081780:c.549G>T	ENSMUSP00000080472:p.Glu183Asp	ENSMUSP00000080472:p.Glu183Asp	ENSMUST00000081780:c.549G>T	No	Yes
3	93826714	SNV	T	A	No	1		Heterozygous	20	78	25.641	0.999976	15	5	0.25	40.2	20	78	19	19	0	0.657015	0.45342	no	A/T	No	1	46.2662	0	37	0	ENSMUST00000081780:c.695T>A	ENSMUSP00000080472:p.Met232Lys	ENSMUSP00000080472:p.Met232Lys	ENSMUST00000081780:c.695T>A	No	Yes
3	93826891	SNV	C	A	No	1		Heterozygous	28	89	31.4607	1	9	19	0.321429	40.3571	28	90	27	28	0	0.51613	0.750101	no	A/C	No	1	118.972	0	44	0	ENSMUST00000081780:c.872C>A	ENSMUSP00000080472:p.Thr291Asn	ENSMUSP00000080472:p.Thr291Asn	ENSMUST00000081780:c.872C>A	No	Yes
3	93826919	SNV	C	A	No	1		Heterozygous	35	90	38.8889	1	19	17	0.472222	39.8286	36	91	33	34	-0.87	0.731465	1	no	A/C	No	1	200	0	40	0	ENSMUST00000081780:c.900C>A	ENSMUSP00000080472:p.Asp300Glu	ENSMUSP00000080472:p.Asp300Glu	ENSMUST00000081780:c.900C>A	No	Yes
3	94175556	SNV	G	A	No	1		Heterozygous	11	34	32.3529	0.999998	2	9	0.181818	40.2727	11	34	11	11	0	0.467379	0.285955	no	A/G	No	1	56.2024	0	50	0	ENSMUST00000167916:c.[947C>T]; ENSMUST00000161475:c.[947C>T]	ENSMUSP00000132199:p.[Ala316Val]; ENSMUSP00000124942:p.[Ala316Val]	ENSMUSP00000124942:p.Ala316Val	ENSMUST00000161475:c.947C>T	No	Yes
3	94175751	SNV	G	A	No	1		Heterozygous	16	40	40	1	9	7	0.4375	40.75	16	41	15	15	0	0.972045	0.870276	no	A/G	No	1	103.373	0	55	0	ENSMUST00000161475:c.[752C>T]; ENSMUST00000167916:c.[752C>T]	ENSMUSP00000124942:p.[Ala251Val]; ENSMUSP00000132199:p.[Ala251Val]	ENSMUSP00000124942:p.Ala251Val	ENSMUST00000161475:c.752C>T	No	Yes
3	94198453	SNV	C	A	No	1		Heterozygous	25	57	43.8597	1	13	12	0.48	40.12	25	57	23	24	0.22	0.912798	1	no	A/C	No	1	200	0	49	0	ENSMUST00000159524:c.77C>A	ENSMUSP00000125267:p.Ser26*	ENSMUSP00000125267:p.Ser26*	ENSMUST00000159524:c.77C>A	No	Yes
3	94199031	SNV	A	G	No	1		Heterozygous	9	27	33.3333	0.999989	0	9	0	41	9	27	8	8	0.37	0.868509	1	no	A/G	No	1	49.6393	0	16	0	ENSMUST00000159524:c.655A>G	ENSMUSP00000125267:p.Lys219Glu	ENSMUSP00000125267:p.Lys219Glu	ENSMUST00000159524:c.655A>G	No	Yes
3	94199062	SNV	A	G	No	1		Heterozygous	10	21	47.6191	1	0	10	0	41	10	21	9	9	0	0.631743	1	no	A/G	No	1	78.9395	0	15	0	ENSMUST00000159524:c.686A>G	ENSMUSP00000125267:p.Asp229Gly	ENSMUSP00000125267:p.Asp229Gly	ENSMUST00000159524:c.686A>G	No	Yes
3	94266287	SNV	A	C	No	1		Heterozygous	19	40	47.5	1	11	8	0.421053	40.5789	19	40	17	18	0	0.931234	0.969165	no	A/C	No	1	139.132	0	45	0	ENSMUST00000159517:c.[589A>C]; ENSMUST00000098878:c.[601A>C]	ENSMUSP00000123868:p.[Lys197Gln]; ENSMUSP00000096477:p.[Lys201Gln]	ENSMUSP00000123868:p.Lys197Gln	ENSMUST00000159517:c.589A>C	No	Yes
3	94317417	SNV	C	T	No	1		Heterozygous	24	49	48.9796	1	11	13	0.458333	40.4583	24	49	21	22	0	0.785504	1	no	C/T	No	1	200	0	72	0	ENSMUST00000049822:c.100C>T	ENSMUSP00000062841:p.Arg34Cys	ENSMUSP00000062841:p.Arg34Cys	ENSMUST00000049822:c.100C>T	No	Yes
3	94364230	SNV	A	G	No	1		Heterozygous	34	67	50.7463	1	7	27	0.205882	40.5	34	67	25	27	0.92	0.879495	0.436386	no	A/G	No	1	200	0	71	0	ENSMUST00000169433:c.802A>G	ENSMUSP00000128182:p.Ser268Gly	ENSMUSP00000128182:p.Ser268Gly	ENSMUST00000169433:c.802A>G	No	Yes
3	94488171	SNV	C	T	No	1		Heterozygous	18	51	35.2941	1	11	7	0.388889	40.7778	18	51	18	18	0.15	0.824269	0.857033	no	C/T	No	1	98.263	0	71	0	ENSMUST00000198316:c.[790C>T]; ENSMUST00000200342:c.[1105C>T]; ENSMUST00000197558:c.[841+319C>T]; ENSMUST00000029784:c.[1018C>T]; ENSMUST00000199775:c.[871C>T]	ENSMUSP00000142412:p.[Pro264Ser]; ENSMUSP00000143344:p.[Pro369Ser]; ENSMUSP00000029784:p.[Pro340Ser]; ENSMUSP00000143532:p.[Pro291Ser]	ENSMUSP00000143344:p.Pro369Ser	ENSMUST00000200342:c.1105C>T	No	Yes
3	94562017	Deletion	A	-	No	1		Heterozygous	25	42	59.5238	1	11	14	0.44	39.36	25	42	19	20	0	0.910822	1	no	-/A	Yes	7	106.275	1	52	1.92308	ENSMUST00000029783:c.[306-17delT]; ENSMUST00000200642:c.[16delT]; ENSMUST00000199462:c.[175-17delT]; ENSMUST00000107283:c.[306-17delT]	ENSMUSP00000143066:p.Ser6fs		ENSMUST00000029783:c.306-17delT	No	Yes
3	94697430	SNV	G	C	No	1		Heterozygous	14	29	48.2759	1	9	5	0.357143	38.7857	14	29	12	12	0	0.33426	1	no	C/G	No	1	104.639	0	35	0	ENSMUST00000090848:c.[300G>C]; ENSMUST00000173849:c.[174+326G>C]; ENSMUST00000174223:c.[252G>C]; ENSMUST00000131650:c.[187G>C]; ENSMUST00000173981:c.[243G>C]	ENSMUSP00000088358:p.[Met100Ile]; ENSMUSP00000134623:p.[Met84Ile]; ENSMUSP00000133462:p.[Val63Leu]; ENSMUSP00000133320:p.[Met81Ile]	ENSMUSP00000088358:p.Met100Ile	ENSMUST00000090848:c.300G>C	No	Yes
3	94761419	SNV	C	T	No	1		Heterozygous	25	52	48.0769	1	8	17	0.32	39.84	25	52	21	22	0.82	0.66312	0.974749	no	C/T	No	1	200	0	43	0	ENSMUST00000107273:c.[3520G>A]; ENSMUST00000107272:c.[3496G>A]	ENSMUSP00000102894:p.[Asp1174Asn]; ENSMUSP00000102893:p.[Asp1166Asn]	ENSMUSP00000102894:p.Asp1174Asn	ENSMUST00000107273:c.3520G>A	No	Yes
3	94769377	SNV	C	T	No	1		Heterozygous	8	28	28.5714	0.999651	0	8	0	40	8	28	7	7	0	0.123934	0.377091	no	C/T	No	1	34.5678	0	33	0	ENSMUST00000107272:c.[2297G>A]; ENSMUST00000107273:c.[2321G>A]	ENSMUSP00000102893:p.[Arg766Gln]; ENSMUSP00000102894:p.[Arg774Gln]	ENSMUSP00000102894:p.Arg774Gln	ENSMUST00000107273:c.2321G>A	No	Yes
3	94770138	SNV	C	T	No	1		Heterozygous	15	40	37.5	1	10	5	0.333333	40.4667	15	40	15	14	0	0.606616	0.53762	no	C/T	No	1	90.5794	0	53	0	ENSMUST00000107272:c.[2080G>A]; ENSMUST00000107273:c.[2104G>A]	ENSMUSP00000102893:p.[Val694Met]; ENSMUSP00000102894:p.[Val702Met]	ENSMUSP00000102894:p.Val702Met	ENSMUST00000107273:c.2104G>A	No	Yes
3	94770626	SNV	T	C	No	1		Heterozygous	18	46	39.1304	1	12	6	0.333333	40.2222	18	46	16	18	0	0.681081	0.998369	no	C/T	No	1	111.547	0	43	0	ENSMUST00000107272:c.[1916A>G]; ENSMUST00000107273:c.[1940A>G]	ENSMUSP00000102893:p.[Gln639Arg]; ENSMUSP00000102894:p.[Gln647Arg]	ENSMUSP00000102894:p.Gln647Arg	ENSMUST00000107273:c.1940A>G	No	Yes
3	94959097	SNV	G	A	No	1		Heterozygous	25	42	59.5238	1	13	12	0.48	39.56	25	42	22	20	0	0.969382	0.999688	no	A/G	No	1	110.056	0	46	0	ENSMUST00000137088:c.[1706G>A]; ENSMUST00000107260:c.[1706G>A]; ENSMUST00000107253:c.[*1158G>A]; ENSMUST00000144132:c.[*1570G>A]; ENSMUST00000107255:c.[1706G>A]; ENSMUST00000029772:c.[1706G>A]; ENSMUST00000107254:c.[*1158G>A]	ENSMUSP00000117963:p.[Arg569Gln]; ENSMUSP00000102881:p.[Arg569Gln]; ENSMUSP00000102876:p.[Arg569Gln]; ENSMUSP00000029772:p.[Arg569Gln]		ENSMUST00000107254:c.*1158G>A	No	Yes
3	95122411	SNV	C	T	No	1		Heterozygous	31	67	46.2687	1	14	17	0.451613	40.7419	31	67	23	23	0	0.957575	0.999369	no	C/T	No	1	200	0	39	0	ENSMUST00000009102:c.740C>T	ENSMUSP00000009102:p.Ala247Val	ENSMUSP00000009102:p.Ala247Val	ENSMUST00000009102:c.740C>T	No	Yes
3	95130195	SNV	A	G	No	1		Heterozygous	27	51	52.9412	1	13	15	0.464286	40.4074	28	52	19	22	0	0.981186	1	no	A/G	No	1	200	0	62	0	ENSMUST00000173462:c.[396-312T>C]; ENSMUST00000172572:c.[559T>C]	ENSMUSP00000134337:p.*187Arg	ENSMUSP00000134337:p.*187Arg	ENSMUST00000172572:c.559T>C	No	Yes
3	95995704	SNV	T	G	No	1		Heterozygous	4	16	25	0.963897	0	4	0	37.75	4	16	4	4	-0.17	0.21381	0.899188	no	G/T	No	1	14.4245	0	36	0	ENSMUST00000130043:c.[19A>C]; ENSMUST00000015889:c.[28-36A>C]; ENSMUST00000143485:c.[28-60A>C]	ENSMUSP00000115035:p.Ser7Arg		ENSMUST00000015889:c.28-36A>C	No	Yes
3	95995718	SNV	T	C	No	1		Heterozygous	7	16	43.75	0.999998	0	7	0	39.8571	7	16	6	6	0	0.243745	1	no	C/T	No	1	56.5575	1	32	3.125	ENSMUST00000143485:c.[27+53A>G]; ENSMUST00000015889:c.[28-50A>G]; ENSMUST00000130043:c.[5A>G]	ENSMUSP00000115035:p.Glu2Gly		ENSMUST00000015889:c.28-50A>G	No	Yes
3	96285904	SNV	G	A	No	1		Heterozygous	23	52	44.2308	1	4	19	0.173913	40.087	23	52	22	22	0	0.542122	0.284402	no	A/G	No	1	156.536	0	72	0	ENSMUST00000200420:c.[*379C>T]; ENSMUST00000029748:c.[776C>T]	ENSMUSP00000029748:p.Ala259Val	ENSMUSP00000029748:p.Ala259Val	ENSMUST00000029748:c.776C>T	No	Yes
3	96285911	SNV	C	G	No	1		Heterozygous	25	55	45.4545	1	5	20	0.2	39.8	25	55	23	23	0	0.558588	0.255363	no	C/G	No	1	200	0	72	0	ENSMUST00000029748:c.[769G>C]; ENSMUST00000200420:c.[*372G>C]	ENSMUSP00000029748:p.Ala257Pro	ENSMUSP00000029748:p.Ala257Pro	ENSMUST00000029748:c.769G>C	No	Yes
3	96292495	SNV	G	A	No	1		Heterozygous	31	56	55.3571	1	12	19	0.387097	40.0645	31	56	28	28	-0.1	0.883293	0.998649	no	A/G	No	1	200	0	49	0	ENSMUST00000029748:c.[95C>T]; ENSMUST00000200420:c.[65C>T]	ENSMUSP00000029748:p.[Ala32Val]; ENSMUSP00000142661:p.[Ala22Val]	ENSMUSP00000029748:p.Ala32Val	ENSMUST00000029748:c.95C>T	No	Yes
3	96442058	SNV	A	T	No	1		Heterozygous	11	42	26.1905	0.999302	3	8	0.272727	39.8182	11	42	11	11	0	0.762838	0.853016	no	A/T	No	1	31.5631	0	48	0	ENSMUST00000093126:c.[94T>A]; ENSMUST00000098841:c.[94T>A]	ENSMUSP00000090814:p.[Phe32Ile]; ENSMUSP00000096440:p.[Phe32Ile]	ENSMUSP00000090814:p.Phe32Ile	ENSMUST00000093126:c.94T>A	No	Yes
3	96442139	SNV	A	C	No	1		Heterozygous	8	28	28.5714	0.999371	2	6	0.25	41	8	28	8	7	0.21	0.975273	0.93195	no	A/C	No	1	32.0105	0	52	0	ENSMUST00000093126:c.[13T>G]; ENSMUST00000098841:c.[13T>G]	ENSMUSP00000090814:p.[Phe5Val]; ENSMUSP00000096440:p.[Phe5Val]	ENSMUSP00000090814:p.Phe5Val	ENSMUST00000093126:c.13T>G	No	Yes
3	96528562	SNV	A	G	No	1		Heterozygous	31	62	50	1	14	17	0.451613	40.7419	31	62	27	27	0.91	0.987229	0.949552	no	A/G	No	1	200	0	42	0	ENSMUST00000049208:c.1135A>G	ENSMUSP00000046659:p.Ile379Val	ENSMUSP00000046659:p.Ile379Val	ENSMUST00000049208:c.1135A>G	No	Yes
3	96647091	SNV	T	C	No	1		Heterozygous	15	41	36.5854	1	8	7	0.466667	41	15	41	15	15	1.49	0.811386	0.993967	no	C/T	No	1	87.2737	0	49	0	ENSMUST00000137564:c.[619T>C]; ENSMUST00000119365:c.[64T>C]; ENSMUST00000029744:c.[64T>C]	ENSMUSP00000121011:p.[Ser207Pro]; ENSMUSP00000112393:p.[Ser22Pro]; ENSMUSP00000029744:p.[Ser22Pro]	ENSMUSP00000029744:p.Ser22Pro	ENSMUST00000029744:c.64T>C	No	Yes
3	96663028..96663031	Deletion	TGAC	-	No	4		Heterozygous	16	49	32.6531	1	8	8	0.5	39.75	16	49	15	15	-1.76	0.920848	1	no	complex	No	1	200	0	47	0	ENSMUST00000029744:c.[3502_*1delTGAC]; ENSMUST00000119365:c.[3499_*1delTGAC]	ENSMUSP00000029744:p.[Asp1171fs]; ENSMUSP00000112393:p.[Asp1170fs]	ENSMUSP00000029744:p.Asp1171fs	ENSMUST00000029744:c.3502_*1delTGAC	No	Yes
3	96683653	SNV	G	C	No	1		Heterozygous	22	56	39.2857	1	12	10	0.454545	39.6818	22	56	21	21	0	0.782366	1	no	C/G	No	1	131.897	0	46	0	ENSMUST00000048427:c.1254G>C	ENSMUSP00000047244:p.Lys418Asn	ENSMUSP00000047244:p.Lys418Asn	ENSMUST00000048427:c.1254G>C	No	Yes
3	96683850^96683851	Insertion	-	TG	No	2		Heterozygous	27	65	41.5385	1	17	10	0.37037	40.5882	27	65	23	23	2.06	0.996344	0.995337	no	complex	No	1	200	0	46	0	ENSMUST00000048427:c.1451_1452insTG	ENSMUSP00000047244:p.Met485fs	ENSMUSP00000047244:p.Met485fs	ENSMUST00000048427:c.1451_1452insTG	Yes	Yes
3	96683851^96683852	Insertion	-	A	No	1		Heterozygous	27	64	42.1875	1	16	11	0.407407	39.5556	27	64	23	23	0	0.999754	1	no	-/A	No	1	200	0	45	0	ENSMUST00000048427:c.1452_1453insA	ENSMUSP00000047244:p.Met485fs	ENSMUSP00000047244:p.Met485fs	ENSMUST00000048427:c.1452_1453insA	Yes	Yes
3	96684465	SNV	T	G	No	1		Heterozygous	22	61	36.0656	1	15	7	0.318182	40.6364	22	61	18	17	0.62	0.820694	0.736497	no	G/T	No	1	118.98	0	52	0	ENSMUST00000048427:c.2066T>G	ENSMUSP00000047244:p.Leu689Arg	ENSMUSP00000047244:p.Leu689Arg	ENSMUST00000048427:c.2066T>G	No	Yes
3	96684770	SNV	G	A	No	1		Heterozygous	38	75	50.6667	1	24	14	0.368421	39.2632	38	76	33	32	-0.63	0.978561	0.997919	no	A/G	No	1	200	0	52	0	ENSMUST00000048427:c.2371G>A	ENSMUSP00000047244:p.Ala791Thr	ENSMUSP00000047244:p.Ala791Thr	ENSMUST00000048427:c.2371G>A	No	Yes
3	96719304	SNV	G	A	No	1		Heterozygous	28	54	51.8518	1	16	12	0.428571	38.8214	28	54	25	26	0	0.510835	1	no	A/G	No	1	200	0	73	0	ENSMUST00000128918:c.[422C>T]; ENSMUST00000029741:c.[803C>T]; ENSMUST00000154679:c.[803C>T]	ENSMUSP00000119236:p.[Thr141Met]; ENSMUSP00000029741:p.[Thr268Met]; ENSMUSP00000122435:p.[Thr268Met]	ENSMUSP00000122435:p.Thr268Met	ENSMUST00000154679:c.803C>T	No	Yes
3	96723591	SNV	C	G	No	1		Heterozygous	29	52	55.7692	1	16	14	0.466667	40.1035	30	53	23	25	0	1	1	no	C/G	No	1	156.536	0	55	0	ENSMUST00000128918:c.[131G>C]; ENSMUST00000029741:c.[512G>C]; ENSMUST00000141377:c.[512G>C]; ENSMUST00000125183:c.[*189G>C]; ENSMUST00000154679:c.[512G>C]	ENSMUSP00000119236:p.[Arg44Pro]; ENSMUSP00000029741:p.[Arg171Pro]; ENSMUSP00000115300:p.[Arg171Pro]; ENSMUSP00000122435:p.[Arg171Pro]	ENSMUSP00000122435:p.Arg171Pro	ENSMUST00000154679:c.512G>C	No	Yes
3	96805720	SNV	T	C	No	1		Heterozygous	25	57	43.8597	1	12	13	0.48	39.88	25	57	20	21	0	0.607794	0.98607	no	C/T	No	1	200	0	65	0	ENSMUST00000165991:c.[227A>G]; ENSMUST00000047702:c.[227A>G]; ENSMUST00000107074:c.[227A>G]	ENSMUSP00000132363:p.[Asn76Ser]; ENSMUSP00000037466:p.[Asn76Ser]; ENSMUSP00000102689:p.[Asn76Ser]	ENSMUSP00000102689:p.Asn76Ser	ENSMUST00000107074:c.227A>G	No	Yes
3	97703311	SNV	T	C	No	1		Heterozygous	28	57	49.1228	1	15	13	0.464286	40.0357	28	57	26	27	1.8	0.999856	1	no	C/T	No	1	200	0	61	0	ENSMUST00000168438:c.[5584A>G]; ENSMUST00000090750:c.[5737A>G]	ENSMUSP00000131170:p.[Ser1862Gly]; ENSMUSP00000088254:p.[Ser1913Gly]	ENSMUSP00000088254:p.Ser1913Gly	ENSMUST00000090750:c.5737A>G	No	Yes
3	97730901	SNV	T	C	No	1		Heterozygous	31	52	59.6154	1	19	12	0.387097	40.3548	31	52	26	28	0.54	0.920647	0.918713	no	C/T	No	1	133.771	0	50	0	ENSMUST00000168438:c.[3196A>G]; ENSMUST00000090750:c.[3196A>G]	ENSMUSP00000131170:p.[Asn1066Asp]; ENSMUSP00000088254:p.[Asn1066Asp]	ENSMUSP00000088254:p.Asn1066Asp	ENSMUST00000090750:c.3196A>G	No	Yes
3	98081929	SNV	G	A	No	1		Heterozygous	30	50	60	1	16	14	0.466667	39.5	30	50	27	26	-0.72	0.933813	1	no	A/G	No	1	125.802	0	54	0	ENSMUST00000079812:c.764G>A	ENSMUSP00000078741:p.Ser255Asn	ENSMUSP00000078741:p.Ser255Asn	ENSMUST00000079812:c.764G>A	No	Yes
3	98160914	SNV	A	T	No	1		Heterozygous	22	44	50	1	12	10	0.454545	39.8182	22	44	19	19	0	0.944414	0.878666	no	A/T	No	1	200	0	43	0	ENSMUST00000050342:c.[62A>T]; ENSMUST00000198363:c.[-186-137A>T]	ENSMUSP00000060505:p.His21Leu	ENSMUSP00000060505:p.His21Leu	ENSMUST00000050342:c.62A>T	No	Yes
3	98162249	SNV	A	C	No	1		Heterozygous	19	39	48.718	1	7	12	0.368421	40.0526	19	39	17	19	0.91	0.99489	0.99835	no	A/C	No	1	141.622	0	63	0	ENSMUST00000050342:c.1397A>C	ENSMUSP00000060505:p.Glu466Ala	ENSMUSP00000060505:p.Glu466Ala	ENSMUST00000050342:c.1397A>C	No	Yes
3	98446760	SNV	G	C	No	1		Heterozygous	19	37	51.3513	1	8	11	0.421053	40.5789	19	37	18	19	0	0.802928	1	no	C/G	No	1	133.591	0	22	0	ENSMUST00000167753:c.[422C>G]; ENSMUST00000188356:c.[422C>G]	ENSMUSP00000127882:p.[Ala141Gly]; ENSMUSP00000139967:p.[Ala141Gly]	ENSMUSP00000127882:p.Ala141Gly	ENSMUST00000167753:c.422C>G	No	Yes
3	98713577	SNV	A	T	No	1		Heterozygous	19	40	47.5	1	7	14	0.333333	40.7895	21	42	19	19	0	0.714115	0.769447	no	A/T	No	1	139.376	0	50	0	ENSMUST00000177651:c.[161T>A]; ENSMUST00000107022:c.[161T>A]; ENSMUST00000107021:c.[161T>A]	ENSMUSP00000136533:p.[Ile54Asn]; ENSMUSP00000102636:p.[Ile54Asn]; ENSMUSP00000102635:p.[Ile54Asn]	ENSMUSP00000102636:p.Ile54Asn	ENSMUST00000107022:c.161T>A	No	Yes
3	98716526..98716527	MNV	CC	TT	No	2		Heterozygous	20	51	39.2157	1	10	10	0.5	40.0256	20	51	19	20	0	0.86243	1	no	complex	No	1	200	0	41	0	ENSMUST00000177651:c.[34_35delGGinsAA]; ENSMUST00000107021:c.[34_35delGGinsAA]; ENSMUST00000107022:c.[34_35delGGinsAA]	ENSMUSP00000136533:p.[Gly12Lys]; ENSMUSP00000102635:p.[Gly12Lys]; ENSMUSP00000102636:p.[Gly12Lys]	ENSMUSP00000102636:p.Gly12Lys	ENSMUST00000107022:c.34_35delGGinsAA	No	Yes
3	98806183	SNV	C	T	No	1		Heterozygous	19	37	51.3513	1	7	12	0.368421	39.8421	19	37	15	18	0	0.939308	0.986427	no	C/T	No	1	136.492	0	41	0	ENSMUST00000029463:c.[799G>A]; ENSMUST00000170847:c.[799G>A]	ENSMUSP00000029463:p.[Asp267Asn]; ENSMUSP00000129911:p.[Asp267Asn]	ENSMUSP00000029463:p.Asp267Asn	ENSMUST00000029463:c.799G>A	No	Yes
3	98880505	SNV	A	T	No	1		Heterozygous	27	59	45.7627	1	15	12	0.444444	40.2222	27	59	22	22	0	0.913578	0.962848	no	A/T	No	1	200	0	45	0	ENSMUST00000029464:c.607T>A	ENSMUSP00000029464:p.Ser203Thr	ENSMUSP00000029464:p.Ser203Thr	ENSMUST00000029464:c.607T>A	No	Yes
3	99216497	SNV	T	G	No	1		Heterozygous	19	36	52.7778	1	14	5	0.263158	39.8947	19	36	18	19	0	0.912364	0.826339	no	G/T	No	1	126.063	0	41	0	ENSMUST00000198044:c.[296T>G]; ENSMUST00000004343:c.[673T>G]; ENSMUST00000145650:c.[515+11187T>G]; ENSMUST00000135960:c.[*196T>G]	ENSMUSP00000142361:p.[Phe99Cys]; ENSMUSP00000004343:p.[Ser225Ala]	ENSMUSP00000004343:p.Ser225Ala	ENSMUST00000004343:c.673T>G	No	Yes
3	102000000	SNV	C	T	No	1		Heterozygous	27	65	41.5385	1	17	11	0.392857	39.7037	28	67	24	27	0	0.311246	1	no	C/T	No	1	200	0	56	0	ENSMUST00000118411:c.[1130G>A]; ENSMUST00000061831:c.[1130G>A]	ENSMUSP00000112730:p.[Arg377His]; ENSMUSP00000059212:p.[Arg377His]	ENSMUSP00000059212:p.Arg377His	ENSMUST00000061831:c.1130G>A	No	Yes
3	102000000	SNV	C	A	No	1		Heterozygous	34	64	53.125	1	18	17	0.485714	39.7647	35	65	29	32	-0.72	0.933702	1	no	A/C	No	1	200	0	57	0	ENSMUST00000061831:c.[634G>T]; ENSMUST00000118411:c.[634G>T]	ENSMUSP00000059212:p.[Val212Leu]; ENSMUSP00000112730:p.[Val212Leu]	ENSMUSP00000059212:p.Val212Leu	ENSMUST00000061831:c.634G>T	No	Yes
3	102000000	SNV	G	A	No	1		Heterozygous	28	63	44.4444	1	9	19	0.321429	39.5714	28	63	27	26	0	0.963045	0.993662	no	A/G	No	1	200	0	56	0	ENSMUST00000190824:c.[1090C>T]; ENSMUST00000106928:c.[1555C>T]	ENSMUSP00000139518:p.[Pro364Ser]; ENSMUSP00000102541:p.[Pro519Ser]	ENSMUSP00000102541:p.Pro519Ser	ENSMUST00000106928:c.1555C>T	No	Yes
3	102000000	SNV	T	G	No	1		Heterozygous	28	50	56	1	15	13	0.464286	40.7143	28	51	26	26	0	0.961595	1	no	G/T	No	1	150.515	0	51	0	ENSMUST00000106928:c.[1371A>C]; ENSMUST00000190824:c.[906A>C]	ENSMUSP00000102541:p.[Glu457Asp]; ENSMUSP00000139518:p.[Glu302Asp]	ENSMUSP00000102541:p.Glu457Asp	ENSMUST00000106928:c.1371A>C	No	Yes
3	102000000	SNV	C	T	No	1		Heterozygous	30	57	52.6316	1	16	14	0.466667	39.8667	30	57	29	30	0.94	0.918395	1	no	C/T	No	1	200	0	37	0	ENSMUST00000106928:c.[580G>A]; ENSMUST00000183255:c.[580G>A]; ENSMUST00000190824:c.[301-16941G>A]	ENSMUSP00000102541:p.[Ala194Thr]; ENSMUSP00000138357:p.[Ala194Thr]	ENSMUSP00000102541:p.Ala194Thr	ENSMUST00000106928:c.580G>A	No	Yes
3	103000000	SNV	T	C	No	1		Heterozygous	23	43	53.4884	1	9	14	0.391304	40.8261	23	43	22	23	0	0.908527	0.854373	no	C/T	No	1	146.122	0	60	0	ENSMUST00000197322:c.[301A>G]; ENSMUST00000197345:c.[255+12318T>C]; ENSMUST00000200041:c.[301A>G]; ENSMUST00000029450:c.[301A>G]; ENSMUST00000170856:c.[301A>G]; ENSMUST00000172026:c.[301A>G]	ENSMUSP00000142670:p.[Ile101Val]; ENSMUSP00000142782:p.[Ile101Val]; ENSMUSP00000029450:p.[Ile101Val]; ENSMUSP00000127165:p.[Ile101Val]; ENSMUSP00000128440:p.[Ile101Val]	ENSMUSP00000029450:p.Ile101Val	ENSMUST00000029450:c.301A>G	No	Yes
3	103000000	SNV	G	A	No	1		Heterozygous	22	39	56.4103	1	9	14	0.391304	40.8182	23	40	19	18	0.54	0.885935	0.998001	no	A/G	No	1	118.195	1	50	2	ENSMUST00000199930:c.[113C>T]; ENSMUST00000029448:c.[113C>T]; ENSMUST00000196988:c.[113C>T]	ENSMUSP00000143493:p.[Ala38Val]; ENSMUSP00000029448:p.[Ala38Val]; ENSMUSP00000143651:p.[Ala38Val]	ENSMUSP00000029448:p.Ala38Val	ENSMUST00000029448:c.113C>T	No	Yes
3	103000000	SNV	A	G	No	1		Heterozygous	27	55	49.0909	1	11	16	0.407407	39.7778	27	55	22	22	-0.06	0.840244	1	no	A/G	No	1	200	0	41	0	ENSMUST00000198472:c.[776T>C]; ENSMUST00000196983:c.[776T>C]; ENSMUST00000058899:c.[776T>C]; ENSMUST00000196135:c.[602T>C]; ENSMUST00000197412:c.[776T>C]	ENSMUSP00000142345:p.[Val259Ala]; ENSMUSP00000142799:p.[Val259Ala]; ENSMUSP00000052557:p.[Val259Ala]; ENSMUSP00000143445:p.[Val201Ala]; ENSMUSP00000143764:p.[Val259Ala]	ENSMUSP00000052557:p.Val259Ala	ENSMUST00000058899:c.776T>C	No	Yes
3	103000000	SNV	T	C	No	1		Heterozygous	31	49	63.2653	1	16	15	0.483871	40.6129	31	49	24	26	0	0.925278	0.871856	no	C/T	No	1	103.813	0	66	0	ENSMUST00000135017:c.[193T>C]; ENSMUST00000155520:c.[*2-35T>C]; ENSMUST00000005830:c.[187-35T>C]	ENSMUSP00000122413:p.Ser65Pro		ENSMUST00000005830:c.187-35T>C	No	Yes
3	104000000	SNV	A	G	No	1		Heterozygous	22	57	38.5965	1	16	6	0.272727	40.4545	22	58	20	21	1.32	0.707986	0.908019	no	A/G	No	1	132.111	0	71	0	ENSMUST00000136049:c.[*983A>G]; ENSMUST00000121834:c.[1282A>G]; ENSMUST00000118117:c.[1027A>G]; ENSMUST00000118563:c.[940+4677A>G]; ENSMUST00000132325:c.[*983A>G]; ENSMUST00000090697:c.[1282A>G]; ENSMUST00000151985:c.[*983A>G]; ENSMUST00000117221:c.[1027A>G]	ENSMUSP00000112997:p.[Ile428Val]; ENSMUSP00000112486:p.[Ile343Val]; ENSMUSP00000088196:p.[Ile428Val]; ENSMUSP00000113373:p.[Ile343Val]	ENSMUSP00000088196:p.Ile428Val	ENSMUST00000090697:c.1282A>G	No	Yes
3	104000000	SNV	A	G	No	1		Heterozygous	20	63	31.746	1	7	13	0.35	40.1	20	63	20	20	0	0.841533	1	no	A/G	No	1	89.7096	0	83	0	ENSMUST00000029440:c.464T>C	ENSMUSP00000029440:p.Val155Ala	ENSMUSP00000029440:p.Val155Ala	ENSMUST00000029440:c.464T>C	No	Yes
3	104000000	SNV	A	G	No	1		Heterozygous	26	64	40.625	1	16	10	0.384615	40.3462	26	66	21	24	0	0.987074	1	no	A/G	No	1	200	0	64	0	ENSMUST00000106852:c.13A>G	ENSMUSP00000102465:p.Ser5Gly	ENSMUSP00000102465:p.Ser5Gly	ENSMUST00000106852:c.13A>G	No	Yes
3	104000000	SNV	G	A	No	1		Heterozygous	21	37	56.7568	1	14	7	0.333333	40	21	37	20	20	0	0.973617	0.973893	no	A/G	No	1	111.072	0	36	0	ENSMUST00000063502:c.[857C>T]; ENSMUST00000106834:c.[1235C>T]; ENSMUST00000029435:c.[1235C>T]; ENSMUST00000198752:c.[*682C>T]	ENSMUSP00000067695:p.[Pro286Leu]; ENSMUSP00000102447:p.[Pro412Leu]; ENSMUSP00000029435:p.[Pro412Leu]	ENSMUSP00000029435:p.Pro412Leu	ENSMUST00000029435:c.1235C>T	No	Yes
3	104000000	SNV	A	G	No	1		Heterozygous	24	41	58.5366	1	9	15	0.375	40.5	24	41	20	20	0	0.568964	0.568015	no	A/G	No	1	113.344	0	54	0	ENSMUST00000106834:c.[979T>C]; ENSMUST00000029435:c.[979T>C]; ENSMUST00000063502:c.[601T>C]; ENSMUST00000198752:c.[*426T>C]	ENSMUSP00000102447:p.[Tyr327His]; ENSMUSP00000029435:p.[Tyr327His]; ENSMUSP00000067695:p.[Tyr201His]	ENSMUSP00000029435:p.Tyr327His	ENSMUST00000029435:c.979T>C	No	Yes
3	104000000	SNV	T	A	No	1		Heterozygous	35	64	54.6875	1	11	24	0.314286	39.9714	35	64	27	29	0.18	0.452804	0.826475	no	A/T	No	1	200	0	52	0	ENSMUST00000198752:c.[292+46A>T]; ENSMUST00000128716:c.[*153+46A>T]; ENSMUST00000106834:c.[538+46A>T]; ENSMUST00000106832:c.[584A>T]; ENSMUST00000063502:c.[160+46A>T]; ENSMUST00000029435:c.[538+46A>T]	ENSMUSP00000102445:p.Asn195Ile		ENSMUST00000029435:c.538+46A>T	No	Yes
3	104000000	SNV	G	T	No	1		Heterozygous	28	50	56	1	13	15	0.464286	39.4286	28	50	21	25	-0.12	0.665531	1	no	G/T	No	1	149.546	0	59	0	ENSMUST00000198752:c.[292+13C>A]; ENSMUST00000029435:c.[538+13C>A]; ENSMUST00000106834:c.[538+13C>A]; ENSMUST00000128716:c.[*153+13C>A]; ENSMUST00000106832:c.[551C>A]; ENSMUST00000063502:c.[160+13C>A]	ENSMUSP00000102445:p.Pro184His		ENSMUST00000029435:c.538+13C>A	No	Yes
3	104000000	SNV	A	G	No	1		Heterozygous	27	45	60	1	11	16	0.407407	40.2222	27	45	24	25	0	0.983503	0.99325	no	A/G	No	1	114.977	0	52	0	ENSMUST00000076599:c.[1286A>G]; ENSMUST00000199686:c.[346+1048A>G]; ENSMUST00000106823:c.[1202A>G]; ENSMUST00000200377:c.[782A>G]; ENSMUST00000199710:c.[1061A>G]; ENSMUST00000106824:c.[1061A>G]; ENSMUST00000047285:c.[1286A>G]	ENSMUSP00000075904:p.[Asn429Ser]; ENSMUSP00000102436:p.[Asn401Ser]; ENSMUSP00000143355:p.[Asn261Ser]; ENSMUSP00000143463:p.[Asn354Ser]; ENSMUSP00000102437:p.[Asn354Ser]; ENSMUSP00000044262:p.[Asn429Ser]	ENSMUSP00000143463:p.Asn354Ser	ENSMUST00000199710:c.1061A>G	No	Yes
3	104000000	SNV	G	A	No	1		Heterozygous	25	51	49.0196	1	17	8	0.32	40.16	25	52	21	22	0	0.36788	0.882195	no	A/G	No	1	200	0	50	0	ENSMUST00000106823:c.[1735G>A]; ENSMUST00000106824:c.[1594G>A]; ENSMUST00000200377:c.[1315G>A]; ENSMUST00000076599:c.[1819G>A]; ENSMUST00000199710:c.[1594G>A]; ENSMUST00000047285:c.[1819G>A]	ENSMUSP00000102436:p.[Glu579Lys]; ENSMUSP00000102437:p.[Glu532Lys]; ENSMUSP00000143355:p.[Glu439Lys]; ENSMUSP00000075904:p.[Glu607Lys]; ENSMUSP00000143463:p.[Glu532Lys]; ENSMUSP00000044262:p.[Glu607Lys]	ENSMUSP00000143463:p.Glu532Lys	ENSMUST00000199710:c.1594G>A	No	Yes
3	104000000	SNV	A	G	No	1		Heterozygous	26	46	56.5217	1	12	14	0.461538	40.3462	26	46	23	26	0	0.997859	0.997161	no	A/G	No	1	137.671	0	64	0	ENSMUST00000199710:c.[*588A>G]; ENSMUST00000062945:c.[410A>G]; ENSMUST00000106822:c.[410A>G]	ENSMUSP00000052210:p.[Gln137Arg]; ENSMUSP00000102435:p.[Gln137Arg]		ENSMUST00000199710:c.*588A>G	No	Yes
3	104000000	SNV	T	A	No	1		Heterozygous	29	68	42.6471	1	15	14	0.482759	39.5517	29	68	24	24	0	0.872495	1	no	A/T	No	1	200	0	56	0	ENSMUST00000145727:c.[*872-6994T>A]; ENSMUST00000121198:c.[3832A>T]; ENSMUST00000064371:c.[*542A>T]	ENSMUSP00000112934:p.Asn1278Tyr		ENSMUST00000064371:c.*542A>T	No	Yes
3	105000000	SNV	T	C	No	1		Heterozygous	28	59	47.4576	1	9	19	0.321429	39.8929	28	60	24	26	1.91	0.786464	0.833815	no	C/T	No	1	200	0	50	0	ENSMUST00000106774:c.[*604A>G]; ENSMUST00000166979:c.[644A>G]; ENSMUST00000106775:c.[644A>G]; ENSMUST00000002297:c.[425A>G]; ENSMUST00000136148:c.[*241A>G]; ENSMUST00000168015:c.[425A>G]	ENSMUSP00000126897:p.[His215Arg]; ENSMUSP00000102387:p.[His215Arg]; ENSMUSP00000002297:p.[His142Arg]; ENSMUSP00000128246:p.[His142Arg]		ENSMUST00000106774:c.*604A>G	No	Yes
3	105000000	SNV	T	C	No	1		Heterozygous	25	50	50	1	20	5	0.2	40.36	25	50	20	20	0	0.615851	0.479717	no	C/T	No	1	200	1	50	2	ENSMUST00000094028:c.664A>G	ENSMUSP00000102381:p.Ile222Val	ENSMUSP00000102381:p.Ile222Val	ENSMUST00000094028:c.664A>G	No	Yes
3	106000000	SNV	G	A	No	1		Heterozygous	15	31	48.3871	1	7	8	0.466667	40.4	15	31	12	13	0	0.942584	0.997919	no	A/G	No	1	115.413	0	42	0	ENSMUST00000029510:c.931C>T	ENSMUSP00000029510:p.His311Tyr	ENSMUSP00000029510:p.His311Tyr	ENSMUST00000029510:c.931C>T	No	Yes
4	126000000	SNV	G	A	No	1		Heterozygous	27	57	47.3684	1	14	13	0.481481	38.8518	27	59	24	26	0	0.465548	0.999147	no	A/G	No	1	200	0	42	0	ENSMUST00000030673:c.[1136G>A]; ENSMUST00000106162:c.[1136G>A]	ENSMUSP00000030673:p.[Ser379Asn]; ENSMUSP00000101768:p.[Ser379Asn]	ENSMUSP00000101768:p.Ser379Asn	ENSMUST00000106162:c.1136G>A	No	Yes
4	126000000	SNV	G	T	No	1		Heterozygous	24	55	43.6364	1	9	15	0.375	40	24	55	24	23	-0.43	0.953902	1	no	G/T	No	1	200	0	61	0	ENSMUST00000106132:c.[374C>A]; ENSMUST00000061143:c.[374C>A]; ENSMUST00000122129:c.[374C>A]	ENSMUSP00000101738:p.[Ser125Tyr]; ENSMUSP00000054338:p.[Ser125Tyr]; ENSMUSP00000113250:p.[Ser125Tyr]	ENSMUSP00000054338:p.Ser125Tyr	ENSMUST00000061143:c.374C>A	No	Yes
4	126000000	SNV	G	A	No	1		Heterozygous	23	52	44.2308	1	8	15	0.347826	38.9565	23	52	22	22	-0.35	0.950449	1	no	A/G	No	1	156.536	0	60	0	ENSMUST00000106132:c.[367C>T]; ENSMUST00000122129:c.[367C>T]; ENSMUST00000061143:c.[367C>T]	ENSMUSP00000101738:p.[Pro123Ser]; ENSMUSP00000113250:p.[Pro123Ser]; ENSMUSP00000054338:p.[Pro123Ser]	ENSMUSP00000054338:p.Pro123Ser	ENSMUST00000061143:c.367C>T	No	Yes
4	127000000	SNV	T	C	No	1		Heterozygous	27	51	52.9412	1	16	11	0.407407	40.7037	27	51	23	23	1.23	0.787322	0.998611	no	C/T	No	1	200	0	45	0	ENSMUST00000084289:c.1891A>G	ENSMUSP00000081312:p.Thr631Ala	ENSMUSP00000081312:p.Thr631Ala	ENSMUST00000084289:c.1891A>G	No	Yes
4	127000000	SNV	C	T	No	1		Heterozygous	10	40	25	0.997781	6	4	0.4	37.8	10	40	9	9	-0.23	0.417247	0.832704	no	C/T	No	1	26.5387	0	56	0	ENSMUST00000084289:c.1621G>A	ENSMUSP00000081312:p.Val541Ile	ENSMUSP00000081312:p.Val541Ile	ENSMUST00000084289:c.1621G>A	No	Yes
4	127000000	SNV	T	C	No	1		Heterozygous	30	64	46.875	1	20	10	0.333333	40.4333	30	64	26	27	0	0.890478	0.999999	no	C/T	No	1	200	0	71	0	ENSMUST00000048391:c.[2179T>C]; ENSMUST00000126512:c.[643T>C]	ENSMUSP00000045344:p.[Tyr727His]; ENSMUSP00000119437:p.[Tyr215His]	ENSMUSP00000045344:p.Tyr727His	ENSMUST00000048391:c.2179T>C	No	Yes
4	127000000	SNV	T	C	No	1		Heterozygous	25	56	44.6429	1	14	11	0.44	40.16	25	56	18	21	0	0.369996	0.937351	no	C/T	No	1	200	0	38	0	ENSMUST00000102607:c.[3209+201T>C]; ENSMUST00000106108:c.[4069A>G]; ENSMUST00000135003:c.[3046A>G]; ENSMUST00000102608:c.[3209+201T>C]	ENSMUSP00000101714:p.[Met1357Val]; ENSMUSP00000120813:p.[Met1016Val]	ENSMUSP00000101714:p.Met1357Val	ENSMUST00000106108:c.4069A>G	No	Yes
4	127000000	SNV	C	T	No	1		Heterozygous	27	60	45	1	14	13	0.481481	39.4074	27	61	24	25	0	0.380998	0.712084	no	C/T	No	1	200	0	49	0	ENSMUST00000094713:c.[1543C>T]; ENSMUST00000046751:c.[1819C>T]	ENSMUSP00000092303:p.[Pro515Ser]; ENSMUSP00000045366:p.[Pro607Ser]	ENSMUSP00000045366:p.Pro607Ser	ENSMUST00000046751:c.1819C>T	No	Yes
4	127000000	SNV	G	A	No	1		Heterozygous	27	48	56.25	1	17	10	0.37037	39.8889	27	48	24	24	0	0.952405	0.93891	no	A/G	No	1	144.494	0	57	0	ENSMUST00000106097:c.[406G>A]; ENSMUST00000094712:c.[445G>A]	ENSMUSP00000101703:p.[Gly136Ser]; ENSMUSP00000092302:p.[Gly149Ser]	ENSMUSP00000101703:p.Gly136Ser	ENSMUST00000106097:c.406G>A	No	Yes
4	127000000	SNV	G	C	No	1		Heterozygous	25	57	43.8597	1	3	22	0.12	39.64	25	57	20	20	0	0.733935	0.525017	no	C/G	No	1	200	0	49	0	ENSMUST00000053753:c.738C>G	ENSMUSP00000062320:p.His246Gln	ENSMUSP00000062320:p.His246Gln	ENSMUST00000053753:c.738C>G	No	Yes
4	127000000	SNV	T	C	No	1		Heterozygous	18	52	34.6154	1	15	3	0.166667	40.7778	18	52	17	17	0.6	0.846995	0.681991	no	C/T	No	1	94.9315	0	63	0	ENSMUST00000046498:c.325A>G	ENSMUSP00000045325:p.Ile109Val	ENSMUSP00000045325:p.Ile109Val	ENSMUST00000046498:c.325A>G	No	Yes
4	128000000	SNV	A	G	No	1		Heterozygous	25	57	43.8597	1	12	13	0.48	39.44	25	58	21	24	0	0.984797	1	no	A/G	No	1	200	0	55	0	ENSMUST00000184063:c.2879A>G	ENSMUSP00000138958:p.His960Arg	ENSMUSP00000138958:p.His960Arg	ENSMUST00000184063:c.2879A>G	No	Yes
4	128000000	SNV	G	A	No	1		Heterozygous	20	55	36.3636	1	11	10	0.47619	39.25	21	56	18	18	-0.34	0.954501	0.995416	no	A/G	No	1	112.58	0	51	0	ENSMUST00000184063:c.3808G>A	ENSMUSP00000138958:p.Asp1270Asn	ENSMUSP00000138958:p.Asp1270Asn	ENSMUST00000184063:c.3808G>A	No	Yes
4	128000000	SNV	C	T	No	1		Heterozygous	23	58	39.6552	1	10	14	0.416667	39.6522	24	61	21	21	0	0.833043	1	no	C/T	No	1	142.556	0	51	0	ENSMUST00000184063:c.5180C>T	ENSMUSP00000138958:p.Ser1727Phe	ENSMUSP00000138958:p.Ser1727Phe	ENSMUST00000184063:c.5180C>T	No	Yes
5	4064639	SNV	G	C	No	1		Heterozygous	40	55	72.7273	0.999969	22	18	0.45	39.3	40	55	29	32	0	0.909518	0.993118	no	C/G	No	1	45.1544	0	63	0	ENSMUST00000176863:c.[266G>C]; ENSMUST00000044492:c.[9917G>C]	ENSMUSP00000135836:p.[Gly89Ala]; ENSMUSP00000046129:p.[Gly3306Ala]	ENSMUSP00000046129:p.Gly3306Ala	ENSMUST00000044492:c.9917G>C	No	Yes
5	95110796	SNV	G	T	No	1		Heterozygous	15	45	33.3333	1	0	15	0	40.0667	15	45	14	14	0	0.975222	1	no	G/T	No	1	75.3543	1	16	6.25	ENSMUST00000163216:c.1138G>T	ENSMUSP00000126247:p.Gly380Trp	ENSMUSP00000126247:p.Gly380Trp	ENSMUST00000163216:c.1138G>T	No	Yes
7	3736891	SNV	C	T	No	1		Heterozygous	5	17	29.4118	0.99796	2	3	0.4	40.2	5	17	4	5	0	0.249841	0.991063	no	C/T	No	1	26.9035	1	5	20	ENSMUST00000118068:c.1204G>A	ENSMUSP00000145713:p.Ala402Thr	ENSMUSP00000145713:p.Ala402Thr	ENSMUST00000118068:c.1204G>A	No	Yes
8	114000000	SNV	T	C	No	1		Heterozygous	30	57	52.6316	1	15	15	0.5	39.8333	30	57	26	27	0.18	0.99594	1	no	C/T	No	1	200	0	43	0	ENSMUST00000066514:c.[31T>C]; ENSMUST00000109109:c.[-1705T>C]; ENSMUST00000073521:c.[-37T>C]	ENSMUSP00000065791:p.Ser11Pro		ENSMUST00000073521:c.-37T>C	No	Yes
8	114000000	Deletion	G	-	No	1		Heterozygous	26	57	45.614	1	12	14	0.461538	39.4231	26	57	23	24	0	0.969441	0.949239	no	-/G	No	1	200	0	41	0	ENSMUST00000147605:c.[-18delG]; ENSMUST00000109109:c.[-1686delG]; ENSMUST00000066514:c.[50delG]; ENSMUST00000073521:c.[-18delG]; ENSMUST00000134593:c.[-18delG]	ENSMUSP00000065791:p.Lys18fs		ENSMUST00000073521:c.-18delG	No	Yes
8	114000000	SNV	G	C	No	1		Heterozygous	19	39	48.718	1	10	9	0.473684	39	19	39	19	19	-0.75	0.983912	0.99981	no	C/G	No	1	140.515	0	49	0	ENSMUST00000073521:c.[36-943G>C]; ENSMUST00000134593:c.[36-943G>C]; ENSMUST00000109109:c.[62G>C]; ENSMUST00000147605:c.[36-943G>C]; ENSMUST00000066514:c.[102+1695G>C]	ENSMUSP00000104737:p.Arg21Pro		ENSMUST00000073521:c.36-943G>C	No	Yes
8	114000000	SNV	G	A	No	1		Heterozygous	38	61	62.2951	1	17	22	0.435897	39.1842	39	62	29	30	-0.14	0.918113	1	no	A/G	No	1	133.635	0	51	0	ENSMUST00000009018:c.34G>A	ENSMUSP00000009018:p.Val12Met	ENSMUSP00000009018:p.Val12Met	ENSMUST00000009018:c.34G>A	No	Yes
8	117000000	SNV	A	G	No	1		Heterozygous	36	55	65.4545	1	13	23	0.361111	40.7778	36	55	31	30	0.81	0.970503	0.906953	no	A/G	No	1	99.8749	0	46	0	ENSMUST00000109099:c.1660A>G	ENSMUSP00000104727:p.Met554Val	ENSMUSP00000104727:p.Met554Val	ENSMUST00000109099:c.1660A>G	No	Yes
8	117000000	SNV	A	G	No	1		Heterozygous	28	48	58.3333	1	10	18	0.357143	40.0714	28	48	24	24	0.45	0.943773	0.953901	no	A/G	No	1	131.972	0	49	0	ENSMUST00000109099:c.1693A>G	ENSMUSP00000104727:p.Thr565Ala	ENSMUSP00000104727:p.Thr565Ala	ENSMUST00000109099:c.1693A>G	No	Yes
8	117000000	SNV	C	T	No	1		Heterozygous	30	59	50.8475	1	11	19	0.366667	40.0333	30	59	25	25	0	0.688954	0.858658	no	C/T	No	1	200	0	36	0	ENSMUST00000109093:c.[7382G>A]; ENSMUST00000098375:c.[7379G>A]	ENSMUSP00000104721:p.[Arg2461Gln]; ENSMUSP00000095977:p.[Arg2460Gln]	ENSMUSP00000104721:p.Arg2461Gln	ENSMUST00000109093:c.7382G>A	No	Yes
8	117000000	SNV	G	C	No	1		Heterozygous	28	57	49.1228	1	5	23	0.178571	40.6786	28	57	24	24	0.58	0.348304	0.304082	no	C/G	No	1	200	0	33	0	ENSMUST00000109093:c.[7342C>G]; ENSMUST00000098375:c.[7339C>G]	ENSMUSP00000104721:p.[Pro2448Ala]; ENSMUSP00000095977:p.[Pro2447Ala]	ENSMUSP00000104721:p.Pro2448Ala	ENSMUST00000109093:c.7342C>G	No	Yes
8	117000000	SNV	C	G	No	1		Heterozygous	23	40	57.5	1	10	14	0.416667	40.4783	24	41	21	21	0	0.897118	0.998545	no	C/G	No	1	112.591	0	48	0	ENSMUST00000109093:c.[7232G>C]; ENSMUST00000098375:c.[7229G>C]	ENSMUSP00000104721:p.[Trp2411Ser]; ENSMUSP00000095977:p.[Trp2410Ser]	ENSMUSP00000104721:p.Trp2411Ser	ENSMUST00000109093:c.7232G>C	No	Yes
8	117000000	SNV	C	A	No	1		Heterozygous	33	61	54.0984	1	16	17	0.484848	39.697	33	61	28	28	0.03	0.775536	1	no	A/C	No	1	200	0	45	0	ENSMUST00000109093:c.[6783G>T]; ENSMUST00000098375:c.[6780G>T]	ENSMUSP00000104721:p.[Glu2261Asp]; ENSMUSP00000095977:p.[Glu2260Asp]	ENSMUSP00000104721:p.Glu2261Asp	ENSMUST00000109093:c.6783G>T	No	Yes
8	117000000	SNV	T	C	No	1		Heterozygous	24	54	44.4444	1	12	12	0.5	39.2083	24	54	17	22	0.27	0.999803	1	no	C/T	No	1	200	0	40	0	ENSMUST00000098375:c.[5062A>G]; ENSMUST00000109093:c.[5065A>G]	ENSMUSP00000095977:p.[Thr1688Ala]; ENSMUSP00000104721:p.[Thr1689Ala]	ENSMUSP00000104721:p.Thr1689Ala	ENSMUST00000109093:c.5065A>G	No	Yes
8	117000000	SNV	T	G	No	1		Heterozygous	25	54	46.2963	1	9	16	0.36	40.84	25	54	19	23	1.13	0.89641	0.941413	no	G/T	No	1	200	0	43	0	ENSMUST00000098375:c.[5006A>C]; ENSMUST00000109093:c.[5009A>C]	ENSMUSP00000095977:p.[Gln1669Pro]; ENSMUSP00000104721:p.[Gln1670Pro]	ENSMUSP00000104721:p.Gln1670Pro	ENSMUST00000109093:c.5009A>C	No	Yes
8	117000000	SNV	G	A	No	1		Heterozygous	25	50	50	1	9	16	0.36	40.52	25	50	20	20	0	0.953291	0.954353	no	A/G	No	1	200	0	40	0	ENSMUST00000109093:c.[4918C>T]; ENSMUST00000098375:c.[4915C>T]	ENSMUSP00000104721:p.[Pro1640Ser]; ENSMUSP00000095977:p.[Pro1639Ser]	ENSMUSP00000104721:p.Pro1640Ser	ENSMUST00000109093:c.4918C>T	No	Yes
8	117000000	SNV	A	C	No	1		Heterozygous	43	76	56.5789	1	14	30	0.318182	40.3954	44	77	37	40	1.46	0.905406	0.974818	no	A/C	No	1	200	0	53	0	ENSMUST00000098375:c.[3138T>G]; ENSMUST00000109093:c.[3141T>G]	ENSMUSP00000095977:p.[Phe1046Leu]; ENSMUSP00000104721:p.[Phe1047Leu]	ENSMUSP00000104721:p.Phe1047Leu	ENSMUST00000109093:c.3141T>G	No	Yes
8	117000000	SNV	C	T	No	1		Heterozygous	21	62	33.871	1	10	11	0.47619	40.3809	21	62	19	19	0	0.884026	0.998311	no	C/T	No	1	105.913	0	66	0	ENSMUST00000109093:c.[3078G>A]; ENSMUST00000098375:c.[3078G>A]	ENSMUSP00000104721:p.[Met1026Ile]; ENSMUSP00000095977:p.[Met1026Ile]	ENSMUSP00000104721:p.Met1026Ile	ENSMUST00000109093:c.3078G>A	No	Yes
8	117000000	SNV	G	A	No	1		Heterozygous	19	61	31.1475	1	9	10	0.473684	39.6316	19	61	17	17	0	0.818657	0.99997	no	A/G	No	1	83.1501	0	64	0	ENSMUST00000109093:c.[3074C>T]; ENSMUST00000098375:c.[3074C>T]	ENSMUSP00000104721:p.[Pro1025Leu]; ENSMUSP00000095977:p.[Pro1025Leu]	ENSMUSP00000104721:p.Pro1025Leu	ENSMUST00000109093:c.3074C>T	No	Yes
8	117000000	SNV	A	G	No	1		Heterozygous	24	49	48.9796	1	15	9	0.375	40.0833	24	49	22	22	0	0.520175	0.968038	no	A/G	No	1	200	0	65	0	ENSMUST00000098375:c.[2926T>C]; ENSMUST00000109093:c.[2926T>C]	ENSMUSP00000095977:p.[Cys976Arg]; ENSMUSP00000104721:p.[Cys976Arg]	ENSMUSP00000104721:p.Cys976Arg	ENSMUST00000109093:c.2926T>C	No	Yes
8	117000000	SNV	G	A	No	1		Heterozygous	28	66	42.4242	1	13	16	0.448276	39.1429	29	67	27	24	-0.7	0.995626	1	no	A/G	No	1	200	0	49	0	ENSMUST00000098375:c.[2906C>T]; ENSMUST00000109093:c.[2906C>T]	ENSMUSP00000095977:p.[Ala969Val]; ENSMUSP00000104721:p.[Ala969Val]	ENSMUSP00000104721:p.Ala969Val	ENSMUST00000109093:c.2906C>T	No	Yes
8	117000000	SNV	C	G	No	1		Heterozygous	28	62	45.1613	1	11	17	0.392857	40.2143	28	62	27	25	0	0.772179	0.959321	no	C/G	No	1	200	0	53	0	ENSMUST00000109093:c.[2883G>C]; ENSMUST00000098375:c.[2883G>C]	ENSMUSP00000104721:p.[Gln961His]; ENSMUSP00000095977:p.[Gln961His]	ENSMUSP00000104721:p.Gln961His	ENSMUST00000109093:c.2883G>C	No	Yes
8	117000000	SNV	T	C	No	1		Heterozygous	29	65	44.6154	1	12	17	0.413793	39.7931	29	65	28	27	0	0.937623	0.950743	no	C/T	No	1	200	0	60	0	ENSMUST00000098375:c.[2849A>G]; ENSMUST00000109093:c.[2849A>G]	ENSMUSP00000095977:p.[Gln950Arg]; ENSMUSP00000104721:p.[Gln950Arg]	ENSMUSP00000104721:p.Gln950Arg	ENSMUST00000109093:c.2849A>G	No	Yes
8	117000000	SNV	A	G	No	1		Heterozygous	29	64	45.3125	1	13	16	0.448276	40.1035	29	64	29	28	0	0.562553	0.993434	no	A/G	No	1	200	0	63	0	ENSMUST00000098375:c.[2813T>C]; ENSMUST00000109093:c.[2813T>C]	ENSMUSP00000095977:p.[Val938Ala]; ENSMUSP00000104721:p.[Val938Ala]	ENSMUSP00000104721:p.Val938Ala	ENSMUST00000109093:c.2813T>C	No	Yes
8	117000000	SNV	G	T	No	1		Heterozygous	17	46	36.9565	1	7	10	0.411765	38.4706	17	46	16	17	-1.68	0.848093	0.752987	no	G/T	No	1	98.1306	0	56	0	ENSMUST00000098375:c.[2695C>A]; ENSMUST00000109093:c.[2695C>A]	ENSMUSP00000095977:p.[Leu899Met]; ENSMUSP00000104721:p.[Leu899Met]	ENSMUSP00000104721:p.Leu899Met	ENSMUST00000109093:c.2695C>A	No	Yes
8	117000000	SNV	A	C	No	1		Heterozygous	29	60	48.3333	1	15	14	0.482759	40.2759	29	61	23	23	0.2	0.889792	1	no	A/C	No	1	200	0	66	0	ENSMUST00000109093:c.[2564T>G]; ENSMUST00000098375:c.[2564T>G]	ENSMUSP00000104721:p.[Ile855Arg]; ENSMUSP00000095977:p.[Ile855Arg]	ENSMUSP00000104721:p.Ile855Arg	ENSMUST00000109093:c.2564T>G	No	Yes
8	117000000	SNV	A	G	No	1		Heterozygous	32	59	54.2373	1	20	12	0.375	40.4688	32	59	28	29	2.05	0.995012	0.994921	no	A/G	No	1	200	0	51	0	ENSMUST00000098375:c.[2447T>C]; ENSMUST00000109093:c.[2447T>C]	ENSMUSP00000095977:p.[Phe816Ser]; ENSMUSP00000104721:p.[Phe816Ser]	ENSMUSP00000104721:p.Phe816Ser	ENSMUST00000109093:c.2447T>C	No	Yes
8	117000000	SNV	C	A	No	1		Heterozygous	32	57	56.1403	1	15	17	0.46875	39.9375	32	57	29	28	0.31	0.794714	0.997108	no	A/C	No	1	200	0	55	0	ENSMUST00000098375:c.[2401G>T]; ENSMUST00000109093:c.[2401G>T]	ENSMUSP00000095977:p.[Ala801Ser]; ENSMUSP00000104721:p.[Ala801Ser]	ENSMUSP00000104721:p.Ala801Ser	ENSMUST00000109093:c.2401G>T	No	Yes
8	117000000	SNV	A	G	No	1		Heterozygous	16	49	32.6531	1	9	7	0.4375	40.75	16	50	14	15	0	0.644459	0.957666	no	A/G	No	1	77.7637	0	59	0	ENSMUST00000098375:c.[2114T>C]; ENSMUST00000109093:c.[2114T>C]	ENSMUSP00000095977:p.[Val705Ala]; ENSMUSP00000104721:p.[Val705Ala]	ENSMUSP00000104721:p.Val705Ala	ENSMUST00000109093:c.2114T>C	No	Yes
8	117000000	SNV	A	G	No	1		Heterozygous	16	47	34.0425	1	9	7	0.4375	40.75	16	47	16	15	0.38	0.744412	1	no	A/G	No	1	83.3358	0	46	0	ENSMUST00000109093:c.[2077T>C]; ENSMUST00000098375:c.[2077T>C]	ENSMUSP00000104721:p.[Ser693Pro]; ENSMUSP00000095977:p.[Ser693Pro]	ENSMUSP00000104721:p.Ser693Pro	ENSMUST00000109093:c.2077T>C	No	Yes
8	117057503..117057504	MNV	GG	AA	No	2		Heterozygous	23	58	39.6552	1	12	11	0.478261	39.7778	23	59	22	23	-1.24	0.704072	1	no	complex	No	1	200	0	49	0	ENSMUST00000109093:c.[2033_2034delCCinsTT]; ENSMUST00000098375:c.[2033_2034delCCinsTT]	ENSMUSP00000104721:p.[Ala678Val]; ENSMUSP00000095977:p.[Ala678Val]	ENSMUSP00000104721:p.Ala678Val	ENSMUST00000109093:c.2033_2034delCCinsTT	No	Yes
8	117000000	SNV	G	A	No	1		Heterozygous	24	60	40	1	17	7	0.291667	40	24	61	23	24	0	0.740927	0.741364	no	A/G	No	1	149.546	0	46	0	ENSMUST00000098375:c.[2020C>T]; ENSMUST00000109093:c.[2020C>T]	ENSMUSP00000095977:p.[Arg674Trp]; ENSMUSP00000104721:p.[Arg674Trp]	ENSMUSP00000104721:p.Arg674Trp	ENSMUST00000109093:c.2020C>T	No	Yes
8	117076158..117076159	MNV	AC	GT	No	2		Heterozygous	14	41	34.1463	1	6	9	0.4	39.5714	15	42	14	15	0	0.896099	0.872391	no	complex	No	1	200	0	53	0	ENSMUST00000109093:c.[722_723delGTinsAC]; ENSMUST00000098375:c.[722_723delGTinsAC]	ENSMUSP00000104721:p.[Gly241Asp]; ENSMUSP00000095977:p.[Gly241Asp]	ENSMUSP00000104721:p.Gly241Asp	ENSMUST00000109093:c.722_723delGTinsAC	No	Yes
8	117000000	SNV	T	C	No	1		Heterozygous	34	53	64.1509	1	16	18	0.470588	40.2941	34	54	28	29	0	0.999966	1	no	C/T	No	1	105.423	0	44	0	ENSMUST00000109093:c.[554A>G]; ENSMUST00000098375:c.[554A>G]	ENSMUSP00000104721:p.[His185Arg]; ENSMUSP00000095977:p.[His185Arg]	ENSMUSP00000104721:p.His185Arg	ENSMUST00000109093:c.554A>G	No	Yes
8	117000000	SNV	C	T	No	1		Heterozygous	26	62	41.9355	1	19	7	0.269231	39.6538	26	62	22	21	0	0.939126	0.789917	no	C/T	No	1	200	0	62	0	ENSMUST00000098375:c.[448G>A]; ENSMUST00000109093:c.[448G>A]	ENSMUSP00000095977:p.[Val150Ile]; ENSMUSP00000104721:p.[Val150Ile]	ENSMUSP00000104721:p.Val150Ile	ENSMUST00000109093:c.448G>A	No	Yes
8	117000000	SNV	C	G	No	1		Heterozygous	40	83	48.1928	1	21	19	0.475	40.25	40	83	29	30	0	0.767785	0.988862	no	C/G	No	1	200	0	55	0	ENSMUST00000109093:c.[374G>C]; ENSMUST00000098375:c.[374G>C]	ENSMUSP00000104721:p.[Ser125Thr]; ENSMUSP00000095977:p.[Ser125Thr]	ENSMUSP00000104721:p.Ser125Thr	ENSMUST00000109093:c.374G>C	No	Yes
8	117000000	SNV	C	T	No	1		Heterozygous	40	83	48.1928	1	21	19	0.475	39.8	40	83	29	32	0.38	0.619147	0.988862	no	C/T	No	1	200	0	50	0	ENSMUST00000109093:c.[355G>A]; ENSMUST00000098375:c.[355G>A]	ENSMUSP00000104721:p.[Ala119Thr]; ENSMUSP00000095977:p.[Ala119Thr]	ENSMUSP00000104721:p.Ala119Thr	ENSMUST00000109093:c.355G>A	No	Yes
8	117000000	SNV	A	T	No	1		Heterozygous	23	53	43.3962	1	14	11	0.44	39.7826	25	55	19	19	-0.18	0.999498	1	no	A/T	No	1	153.525	0	43	0	ENSMUST00000034308:c.[29A>T]; ENSMUST00000176860:c.[29A>T]; ENSMUST00000167370:c.[29A>T]	ENSMUSP00000034308:p.[Lys10Ile]; ENSMUSP00000134815:p.[Lys10Ile]; ENSMUSP00000132042:p.[Lys10Ile]	ENSMUSP00000034308:p.Lys10Ile	ENSMUST00000034308:c.29A>T	No	Yes
8	117000000	SNV	G	A	No	1		Heterozygous	26	65	40	1	14	12	0.461538	40.1923	26	66	23	23	0	0.917188	1	no	A/G	No	1	200	0	51	0	ENSMUST00000034308:c.[829G>A]; ENSMUST00000167370:c.[829G>A]; ENSMUST00000176860:c.[829G>A]	ENSMUSP00000034308:p.[Asp277Asn]; ENSMUSP00000132042:p.[Asp277Asn]; ENSMUSP00000134815:p.[Asp277Asn]	ENSMUSP00000034308:p.Asp277Asn	ENSMUST00000034308:c.829G>A	No	Yes
8	122000000	SNV	G	T	No	1		Heterozygous	22	58	37.931	1	15	8	0.347826	39.0455	23	59	17	19	0	0.653357	0.915233	no	G/T	No	1	128.535	0	53	0	ENSMUST00000127664:c.[21+1886026G>T]; ENSMUST00000045884:c.[1511C>A]; ENSMUST00000174665:c.[*943C>A]; ENSMUST00000174192:c.[1340C>A]; ENSMUST00000174717:c.[1418C>A]	ENSMUSP00000043439:p.[Ala504Glu]; ENSMUSP00000134487:p.[Ala447Glu]; ENSMUSP00000134361:p.[Ala473Glu]		ENSMUST00000127664:c.21+1886026G>T	No	Yes
8	122000000	SNV	A	C	No	1		Heterozygous	28	65	43.0769	1	15	13	0.464286	40.1071	28	66	25	27	0	0.950042	0.974738	no	A/C	No	1	200	0	63	0	ENSMUST00000045884:c.[1009T>G]; ENSMUST00000174717:c.[916T>G]; ENSMUST00000174192:c.[838T>G]; ENSMUST00000127664:c.[21+1888544A>C]; ENSMUST00000174665:c.[*441T>G]	ENSMUSP00000043439:p.[Ser337Ala]; ENSMUSP00000134361:p.[Ser306Ala]; ENSMUSP00000134487:p.[Ser280Ala]		ENSMUST00000127664:c.21+1888544A>C	No	Yes
8	122000000	SNV	G	C	No	1		Heterozygous	41	81	50.6173	1	20	22	0.47619	40.1463	42	83	36	35	-0.09	0.814176	1	no	C/G	No	1	200	0	62	0	ENSMUST00000174192:c.[505C>G]; ENSMUST00000174717:c.[583C>G]; ENSMUST00000045884:c.[676C>G]; ENSMUST00000127664:c.[21+1894091G>C]; ENSMUST00000174665:c.[*108C>G]	ENSMUSP00000134487:p.[Pro169Ala]; ENSMUSP00000134361:p.[Pro195Ala]; ENSMUSP00000043439:p.[Pro226Ala]		ENSMUST00000127664:c.21+1894091G>C	No	Yes
8	122000000	SNV	G	C	No	1		Heterozygous	26	58	44.8276	1	13	13	0.5	39.5	26	58	23	24	-0.83	0.764008	0.936078	no	C/G	No	1	200	0	61	0	ENSMUST00000026354:c.[-57G>C]; ENSMUST00000174753:c.[-57G>C]; ENSMUST00000172511:c.[-57G>C]; ENSMUST00000093078:c.[-57G>C]; ENSMUST00000170857:c.[-57G>C]; ENSMUST00000127664:c.[21+2063500G>C]; ENSMUST00000174445:c.[-57G>C]; ENSMUST00000172681:c.[-57G>C]; ENSMUST00000172628:c.[58G>C]	ENSMUSP00000133342:p.Ala20Pro		ENSMUST00000170857:c.-57G>C	No	Yes
8	122000000	SNV	G	A	No	1		Heterozygous	44	75	58.6667	1	19	25	0.431818	40.3636	44	75	34	35	-0.7	0.936399	0.99626	no	A/G	No	1	200	0	73	0	ENSMUST00000044123:c.[1120C>T]; ENSMUST00000127664:c.[22-1938218G>A]	ENSMUSP00000042575:p.Gln374*		ENSMUST00000127664:c.22-1938218G>A	No	Yes
8	123000000	SNV	G	A	No	1		Heterozygous	22	56	39.2857	1	16	6	0.272727	39.4091	22	56	20	21	0	0.78481	0.736819	no	A/G	No	1	135.33	0	66	0	ENSMUST00000006760:c.[632G>A]; ENSMUST00000127664:c.[22-1725350G>A]	ENSMUSP00000006760:p.Arg211His		ENSMUST00000127664:c.22-1725350G>A	No	Yes
8	123000000	SNV	C	T	No	1		Heterozygous	38	71	53.5211	1	23	16	0.410256	40	39	72	32	36	0	0.953563	1	no	C/T	No	1	200	0	67	0	ENSMUST00000127664:c.[22-1725117C>T]; ENSMUST00000006760:c.[773C>T]	ENSMUSP00000006760:p.Thr258Met		ENSMUST00000127664:c.22-1725117C>T	No	Yes
8	123000000	SNV	T	C	No	1		Heterozygous	43	81	53.0864	1	19	25	0.431818	39.6744	44	82	37	38	0	0.963205	0.998471	no	C/T	No	1	200	0	64	0	ENSMUST00000127664:c.[22-1675009T>C]; ENSMUST00000093059:c.[716A>G]	ENSMUSP00000090747:p.Asn239Ser		ENSMUST00000127664:c.22-1675009T>C	No	Yes
8	123000000	SNV	C	T	No	1		Heterozygous	18	54	33.3333	1	5	13	0.277778	38.1111	18	54	17	17	-0.93	0.369247	0.298068	no	C/T	No	1	89.7546	0	58	0	ENSMUST00000127664:c.[22-1673327C>T]; ENSMUST00000093059:c.[337G>A]	ENSMUSP00000090747:p.Glu113Lys		ENSMUST00000127664:c.22-1673327C>T	No	Yes
8	123000000	SNV	C	T	No	1		Heterozygous	40	79	50.6329	1	13	27	0.325	40.375	40	79	32	33	-0.42	0.83719	0.98107	no	C/T	No	1	200	0	64	0	ENSMUST00000172906:c.[*3594G>A]; ENSMUST00000098334:c.[3791G>A]; ENSMUST00000098333:c.[3854G>A]; ENSMUST00000127664:c.[22-1402100C>T]	ENSMUSP00000095939:p.[Arg1264Gln]; ENSMUSP00000095938:p.[Arg1285Gln]	ENSMUSP00000095939:p.Arg1264Gln	ENSMUST00000098334:c.3791G>A	No	Yes
8	123000000	SNV	C	T	No	1		Heterozygous	23	50	46	1	13	10	0.434783	38.9565	23	50	21	20	-1.01	0.98782	1	no	C/T	No	1	200	0	65	0	ENSMUST00000108840:c.[1616C>T]; ENSMUST00000057934:c.[1616C>T]; ENSMUST00000127664:c.[22-897229C>T]	ENSMUSP00000104468:p.[Ala539Val]; ENSMUSP00000056485:p.[Ala539Val]		ENSMUST00000127664:c.22-897229C>T	No	Yes
8	123000000	SNV	C	T	No	1		Heterozygous	19	45	42.2222	1	11	9	0.45	39.6316	20	46	19	19	0	0.810279	0.936386	no	C/T	No	1	129.367	0	59	0	ENSMUST00000127664:c.[22-887547C>T]; ENSMUST00000098324:c.[302C>T]	ENSMUSP00000095929:p.Ala101Val		ENSMUST00000127664:c.22-887547C>T	No	Yes
8	125000000	SNV	G	C	No	1		Heterozygous	27	52	51.9231	1	13	14	0.481481	40.3333	27	53	24	25	0	0.520959	0.940811	no	C/G	No	1	200	0	72	0	ENSMUST00000034464:c.490C>G	ENSMUSP00000034464:p.Gln164Glu	ENSMUSP00000034464:p.Gln164Glu	ENSMUST00000034464:c.490C>G	No	Yes
8	125135491^125135492	Insertion	-	A	No	1		Heterozygous	13	38	34.2105	1	7	6	0.461538	39.7692	13	38	11	12	0	0.06265	0.999644	no	-/A	No	1	66.2707	0	50	0	ENSMUST00000098311:c.[1607_1608insA]; ENSMUST00000075730:c.[1607_1608insA]; ENSMUST00000117658:c.[1607_1608insA]; ENSMUST00000121953:c.[1601_1602insA]; ENSMUST00000115885:c.[1607_1608insA]; ENSMUST00000074562:c.[1607_1608insA]; ENSMUST00000118942:c.[1607_1608insA]	ENSMUSP00000095914:p.[Pro537fs]; ENSMUSP00000075145:p.[Pro537fs]; ENSMUSP00000112757:p.[Pro537fs]; ENSMUSP00000112929:p.[Pro535fs]; ENSMUSP00000111552:p.[Pro537fs]; ENSMUSP00000074147:p.[Pro537fs]; ENSMUSP00000112410:p.[Pro537fs]	ENSMUSP00000112410:p.Pro537fs	ENSMUST00000118942:c.1607_1608insA	No	Yes
9	3006202	SNV	T	G	No	1		Heterozygous	4	11	36.3636	0.999365	4	0	0	41	4	11	4	3	1.07	0.283663	0.45061	no	G/T	No	1	31.97	0	7	0	ENSMUST00000179881:c.221T>G	ENSMUSP00000136541:p.Leu74Trp	ENSMUSP00000136541:p.Leu74Trp	ENSMUST00000179881:c.221T>G	No	Yes
9	3006208	SNV	C	G	No	1		Heterozygous	11	19	57.8947	0.999722	11	0	0	39.4545	11	19	10	9	0	0.20267	0.339528	no	C/G	No	1	35.5667	1	7	14.2857	ENSMUST00000179881:c.227C>G	ENSMUSP00000136541:p.Thr76Ser	ENSMUSP00000136541:p.Thr76Ser	ENSMUST00000179881:c.227C>G	No	Yes
9	3021166	SNV	C	A	No	1		Heterozygous	11	44	25	0.999474	0	11	0	40.2727	11	44	8	10	0	0.469148	0.580567	no	A/C	No	1	32.7892	0	15	0	ENSMUST00000099047:c.541C>A	ENSMUSP00000096646:p.Pro181Thr	ENSMUSP00000096646:p.Pro181Thr	ENSMUST00000099047:c.541C>A	No	Yes
9	3030719	SNV	T	C	No	1		Heterozygous	5	16	31.25	0.998744	0	5	0	37.4	5	16	5	5	0	0.690136	0.760112	no	C/T	No	1	29.009	0	7	0	ENSMUST00000099042:c.[379T>C]; ENSMUST00000179264:c.[148T>C]; ENSMUST00000099051:c.[516+67T>C]	ENSMUSP00000096640:p.[Cys127Arg]; ENSMUSP00000137451:p.[Cys50Arg]	ENSMUSP00000137451:p.Cys50Arg	ENSMUST00000179264:c.148T>C	No	Yes
9	3030790	SNV	T	G	No	1		Heterozygous	6	16	37.5	0.999966	6	0	0	37.3333	6	16	6	6	0	0.112253	0.379839	no	G/T	No	1	44.622	1	5	20	ENSMUST00000179264:c.[219T>G]; ENSMUST00000099051:c.[516+138T>G]; ENSMUST00000099042:c.[450T>G]	ENSMUSP00000137451:p.[Asn73Lys]; ENSMUSP00000096640:p.[Asn150Lys]	ENSMUSP00000137451:p.Asn73Lys	ENSMUST00000179264:c.219T>G	No	Yes
9	3030801	SNV	C	G	No	1		Heterozygous	5	14	35.7143	0.999573	4	1	0.2	38.4	5	14	5	5	0	0.516403	1	no	C/G	No	1	33.694	1	8	12.5	ENSMUST00000179264:c.[230C>G]; ENSMUST00000099051:c.[517-146C>G]; ENSMUST00000099042:c.[461C>G]	ENSMUSP00000137451:p.[Ala77Gly]; ENSMUSP00000096640:p.[Ala154Gly]	ENSMUSP00000137451:p.Ala77Gly	ENSMUST00000179264:c.230C>G	No	Yes
9	3033183	SNV	A	G	No	1		Heterozygous	4	13	30.7692	0.99963	0	4	0	40	4	13	4	4		0.911821	0.759277	no	G/T	No	1	34.314	0	8	0	ENSMUST00000179839:c.575A>G	ENSMUSP00000136837:p.Lys192Arg	ENSMUSP00000136837:p.Lys192Arg	ENSMUST00000179839:c.575A>G	No	Yes
11	8479518	SNV	T	G	No	1		Heterozygous	23	57	40.3509	1	13	10	0.434783	40.6522	23	59	20	19	0	0.955779	1	no	G/T	No	1	142.918	0	64	0	ENSMUST00000020695:c.2417A>C	ENSMUSP00000020695:p.Glu806Ala	ENSMUSP00000020695:p.Glu806Ala	ENSMUST00000020695:c.2417A>C	No	Yes
11	8874148	SNV	T	C	No	1		Heterozygous	22	58	37.931	1	12	10	0.454545	40.5909	22	58	22	22	1	0.890868	0.998208	no	C/T	No	1	129.285	0	55	0	ENSMUST00000178195:c.[3416A>G]; ENSMUST00000154153:c.[4766A>G]	ENSMUSP00000136518:p.[His1139Arg]; ENSMUSP00000120803:p.[His1589Arg]	ENSMUSP00000120803:p.His1589Arg	ENSMUST00000154153:c.4766A>G	No	Yes
11	8890731	SNV	C	T	No	1		Heterozygous	18	39	46.1538	1	11	7	0.388889	38.9444	18	39	16	17	0	0.971249	0.933367	no	C/T	No	1	131.539	0	41	0	ENSMUST00000154153:c.[3676G>A]; ENSMUST00000178195:c.[2326G>A]	ENSMUSP00000120803:p.[Glu1226Lys]; ENSMUSP00000136518:p.[Glu776Lys]	ENSMUSP00000120803:p.Glu1226Lys	ENSMUST00000154153:c.3676G>A	No	Yes
11	8942117	SNV	G	A	No	1		Heterozygous	26	52	50	1	12	14	0.461538	39.8462	26	53	20	22	0	0.639656	0.979009	no	A/G	No	1	200	0	51	0	ENSMUST00000178195:c.[701C>T]; ENSMUST00000154153:c.[2051C>T]	ENSMUSP00000136518:p.[Pro234Leu]; ENSMUSP00000120803:p.[Pro684Leu]	ENSMUSP00000120803:p.Pro684Leu	ENSMUST00000154153:c.2051C>T	No	Yes
11	8953926	SNV	C	T	No	1		Heterozygous	14	42	33.3333	1	7	7	0.5	38.7857	14	42	13	14	0	0.826262	0.996608	no	C/T	No	1	72.148	0	25	0	ENSMUST00000154153:c.1295G>A	ENSMUSP00000120803:p.Arg432His	ENSMUSP00000120803:p.Arg432His	ENSMUST00000154153:c.1295G>A	No	Yes
11	8962056..8962057	MNV	TA	CT	No	2		Heterozygous	18	46	39.1304	1	12	6	0.333333	40	18	46	18	18	0	0.961641	0.956984	no	complex	No	1	200	0	50	0	ENSMUST00000154153:c.648_649delTAinsAG	ENSMUSP00000120803:p.Asn217Asp	ENSMUSP00000120803:p.Asn217Asp	ENSMUST00000154153:c.648_649delTAinsAG	No	Yes
11	8965139	SNV	T	C	No	1		Heterozygous	28	54	51.8518	1	12	16	0.428571	39.8929	28	54	25	24	0	0.922731	1	no	C/T	No	1	200	0	55	0	ENSMUST00000154153:c.400A>G	ENSMUSP00000120803:p.Ser134Gly	ENSMUSP00000120803:p.Ser134Gly	ENSMUST00000154153:c.400A>G	No	Yes
11	8965169	SNV	C	T	No	1		Heterozygous	20	47	42.5532	1	7	13	0.35	40.35	20	47	17	17	0.85	0.848913	0.920937	no	C/T	No	1	134.952	0	46	0	ENSMUST00000154153:c.370G>A	ENSMUSP00000120803:p.Glu124Lys	ENSMUSP00000120803:p.Glu124Lys	ENSMUST00000154153:c.370G>A	Yes	Yes
11	8965171	SNV	G	A	No	1		Heterozygous	20	47	42.5532	1	7	13	0.35	40.6	20	47	17	17	0.09	0.842864	0.964587	no	A/G	No	1	134.982	0	45	0	ENSMUST00000154153:c.368C>T	ENSMUSP00000120803:p.Ala123Val	ENSMUSP00000120803:p.Ala123Val	ENSMUST00000154153:c.368C>T	Yes	Yes
11	8965174	SNV	C	T	No	1		Heterozygous	22	47	46.8085	1	7	15	0.318182	40.0455	22	47	18	19	0	0.907447	0.806656	no	C/T	No	1	200	0	46	0	ENSMUST00000154153:c.365G>A	ENSMUSP00000120803:p.Arg122Lys	ENSMUSP00000120803:p.Arg122Lys	ENSMUST00000154153:c.365G>A	No	Yes
11	8965205	SNV	C	T	No	1		Heterozygous	24	52	46.1538	1	9	15	0.375	40.125	24	52	21	22	0.41	0.966337	0.995196	no	C/T	No	1	200	0	48	0	ENSMUST00000154153:c.334G>A	ENSMUSP00000120803:p.Glu112Lys	ENSMUSP00000120803:p.Glu112Lys	ENSMUST00000154153:c.334G>A	No	Yes
11	8965216	SNV	T	C	No	1		Heterozygous	23	52	44.2308	1	9	15	0.375	39.6957	24	53	20	21	0	0.962527	0.958344	no	C/T	No	1	156.536	0	51	0	ENSMUST00000154153:c.323A>G	ENSMUSP00000120803:p.Glu108Gly	ENSMUSP00000120803:p.Glu108Gly	ENSMUST00000154153:c.323A>G	No	Yes
11	8972977	SNV	T	C	No	1		Heterozygous	36	65	55.3846	1	22	14	0.388889	40.1667	36	65	31	31	0	0.630513	0.987753	no	C/T	No	1	200	0	56	0	ENSMUST00000154153:c.289A>G	ENSMUSP00000120803:p.Thr97Ala	ENSMUSP00000120803:p.Thr97Ala	ENSMUST00000154153:c.289A>G	No	Yes
11	9193531	SNV	G	A	No	1		Heterozygous	23	57	40.3509	1	13	10	0.434783	39.4783	23	58	20	21	-0.04	0.698338	0.904552	no	A/G	No	1	145.396	0	62	0	ENSMUST00000042740:c.[69+1497G>A]; ENSMUST00000151522:c.[3G>A]	ENSMUSP00000116819:p.Met1?		ENSMUST00000042740:c.69+1497G>A	No	Yes
11	9251376	SNV	G	A	No	1		Heterozygous	25	46	54.3478	1	19	7	0.269231	40.52	26	47	20	18	0	0.928376	0.954304	no	A/G	No	1	149.546	0	50	0	ENSMUST00000042740:c.[457G>A]; ENSMUST00000151522:c.[391G>A]	ENSMUSP00000040465:p.[Gly153Ser]; ENSMUSP00000116819:p.[Gly131Ser]	ENSMUSP00000040465:p.Gly153Ser	ENSMUST00000042740:c.457G>A	No	Yes
11	9269151	SNV	G	A	No	1		Heterozygous	31	55	56.3636	1	21	10	0.322581	40.871	31	55	20	21	0	0.762318	0.981519	no	A/G	No	1	200	0	52	0	ENSMUST00000042740:c.1084G>A	ENSMUSP00000040465:p.Gly362Ser	ENSMUSP00000040465:p.Gly362Ser	ENSMUST00000042740:c.1084G>A	No	Yes
11	9277013	SNV	A	G	No	1		Heterozygous	22	40	55	1	12	10	0.454545	40	22	40	21	21	0	0.861366	0.802406	no	A/G	No	1	128.931	0	45	0	ENSMUST00000042740:c.1768A>G	ENSMUSP00000040465:p.Ile590Val	ENSMUSP00000040465:p.Ile590Val	ENSMUST00000042740:c.1768A>G	No	Yes
11	9293499	SNV	A	C	No	1		Heterozygous	22	46	47.8261	1	12	10	0.454545	40.0909	22	46	18	19	0	0.984583	0.981759	no	A/C	No	1	200	0	50	0	ENSMUST00000042740:c.5361A>C	ENSMUSP00000040465:p.Lys1787Asn	ENSMUSP00000040465:p.Lys1787Asn	ENSMUST00000042740:c.5361A>C	No	Yes
11	9293617	SNV	G	T	No	1		Heterozygous	25	52	48.0769	1	10	15	0.4	40.16	25	52	22	22	0	0.903375	0.9883	no	G/T	No	1	200	0	48	0	ENSMUST00000042740:c.5479G>T	ENSMUSP00000040465:p.Ala1827Ser	ENSMUSP00000040465:p.Ala1827Ser	ENSMUST00000042740:c.5479G>T	No	Yes
11	9294545	SNV	G	A	No	1		Heterozygous	22	47	46.8085	1	8	14	0.363636	39.8182	22	47	20	20	-0.25	0.858287	0.998156	no	A/G	No	1	200	0	53	0	ENSMUST00000042740:c.6407G>A	ENSMUSP00000040465:p.Ser2136Asn	ENSMUSP00000040465:p.Ser2136Asn	ENSMUST00000042740:c.6407G>A	No	Yes
11	9294559	SNV	G	A	No	1		Heterozygous	23	50	46	1	11	12	0.478261	40.8261	23	50	20	20	0	0.779466	1	no	A/G	No	1	200	0	51	0	ENSMUST00000042740:c.6421G>A	ENSMUSP00000040465:p.Val2141Met	ENSMUSP00000040465:p.Val2141Met	ENSMUST00000042740:c.6421G>A	No	Yes
11	9294781	SNV	C	G	No	1		Heterozygous	20	40	50	1	9	11	0.45	40.8	20	40	17	17	0.96	0.852624	1	no	C/G	No	1	147.505	0	62	0	ENSMUST00000042740:c.6643C>G	ENSMUSP00000040465:p.Pro2215Ala	ENSMUSP00000040465:p.Pro2215Ala	ENSMUST00000042740:c.6643C>G	No	Yes
11	9297261	SNV	C	T	No	1		Heterozygous	11	34	32.3529	0.999998	5	7	0.416667	40.6364	12	35	10	10	0	0.714838	0.888743	no	C/T	No	1	56.187	0	46	0	ENSMUST00000042740:c.7007C>T	ENSMUSP00000040465:p.Thr2336Ile	ENSMUSP00000040465:p.Thr2336Ile	ENSMUST00000042740:c.7007C>T	No	Yes
11	9298539	SNV	A	G	No	1		Heterozygous	23	44	52.2727	1	11	12	0.478261	40.0435	23	44	20	21	0	0.738722	0.998138	no	A/G	No	1	156.536	0	46	0	ENSMUST00000042740:c.8285A>G	ENSMUSP00000040465:p.Asn2762Ser	ENSMUSP00000040465:p.Asn2762Ser	ENSMUST00000042740:c.8285A>G	No	Yes
11	9316166	SNV	C	A	No	1		Heterozygous	29	49	59.1837	1	19	10	0.344828	40	29	49	23	25	0	0.999975	1	no	A/C	No	1	126.841	0	43	0	ENSMUST00000042740:c.9144C>A	ENSMUSP00000040465:p.Phe3048Leu	ENSMUSP00000040465:p.Phe3048Leu	ENSMUST00000042740:c.9144C>A	No	Yes
11	9328117	SNV	C	T	No	1		Heterozygous	19	40	47.5	1	11	8	0.421053	39.8421	19	40	16	16	0	0.996219	1	no	C/T	No	1	141.622	0	51	0	ENSMUST00000042740:c.9296C>T	ENSMUSP00000040465:p.Thr3099Met	ENSMUSP00000040465:p.Thr3099Met	ENSMUST00000042740:c.9296C>T	No	Yes
11	9331615	SNV	G	A	No	1		Heterozygous	25	49	51.0204	1	17	8	0.32	40.16	25	49	21	22	0	0.755133	0.789231	no	A/G	No	1	200	0	51	0	ENSMUST00000042740:c.9496G>A	ENSMUSP00000040465:p.Ala3166Thr	ENSMUSP00000040465:p.Ala3166Thr	ENSMUST00000042740:c.9496G>A	No	Yes
11	9333176	SNV	G	T	No	1		Heterozygous	28	54	51.8518	1	12	16	0.428571	39.75	28	54	25	25	-0.29	0.419826	1	no	G/T	No	1	200	0	47	0	ENSMUST00000042740:c.9597G>T	ENSMUSP00000040465:p.Lys3199Asn	ENSMUSP00000040465:p.Lys3199Asn	ENSMUST00000042740:c.9597G>T	No	Yes
11	9333292	SNV	A	C	No	1		Heterozygous	24	53	45.283	1	12	12	0.5	40.8333	24	53	21	21	0.24	0.886562	1	no	A/C	No	1	200	0	50	0	ENSMUST00000042740:c.9713A>C	ENSMUSP00000040465:p.Asn3238Thr	ENSMUSP00000040465:p.Asn3238Thr	ENSMUST00000042740:c.9713A>C	No	Yes
11	9354911	SNV	C	T	No	1		Heterozygous	12	37	32.4324	0.999999	7	5	0.416667	39.9167	12	37	11	11	0	0.953631	1	no	C/T	No	1	60.5907	0	32	0	ENSMUST00000042740:c.10103C>T	ENSMUSP00000040465:p.Thr3368Ile	ENSMUSP00000040465:p.Thr3368Ile	ENSMUST00000042740:c.10103C>T	No	Yes
11	9434299	SNV	C	A	No	1		Heterozygous	26	48	54.1667	1	11	15	0.423077	39.7308	26	48	22	24	-0.82	0.987942	1	no	A/C	No	1	156.536	0	53	0	ENSMUST00000042740:c.11750C>A	ENSMUSP00000040465:p.Thr3917Lys	ENSMUSP00000040465:p.Thr3917Lys	ENSMUST00000042740:c.11750C>A	No	Yes
11	9465004	SNV	G	A	No	1		Heterozygous	22	41	53.6585	1	13	9	0.409091	39.5	22	41	19	19	-0.09	0.714713	0.915206	no	A/G	No	1	138.275	0	38	0	ENSMUST00000042740:c.12070G>A	ENSMUSP00000040465:p.Ala4024Thr	ENSMUSP00000040465:p.Ala4024Thr	ENSMUST00000042740:c.12070G>A	No	Yes
11	9466465	SNV	T	A	No	1		Heterozygous	28	51	54.902	1	12	16	0.428571	40.6786	28	51	22	22	0.59	0.963399	1	no	A/T	No	1	200	0	45	0	ENSMUST00000042740:c.12226T>A	ENSMUSP00000040465:p.Cys4076Ser	ENSMUSP00000040465:p.Cys4076Ser	ENSMUST00000042740:c.12226T>A	No	Yes
11	12253960	SNV	T	C	No	1		Heterozygous	27	45	60	1	17	10	0.37037	40.037	27	45	22	25	0	0.981499	0.994822	no	C/T	No	1	114.889	0	50	0	ENSMUST00000172956:c.[*973A>G]; ENSMUST00000172919:c.[1033-15901A>G]; ENSMUST00000174874:c.[2720A>G]; ENSMUST00000046755:c.[2741A>G]; ENSMUST00000109650:c.[2495A>G]; ENSMUST00000109651:c.[2666A>G]	ENSMUSP00000133470:p.[Gln907Arg]; ENSMUSP00000045693:p.[Gln914Arg]; ENSMUSP00000105277:p.[Gln832Arg]; ENSMUSP00000105278:p.[Gln889Arg]	ENSMUSP00000045693:p.Gln914Arg	ENSMUST00000046755:c.2741A>G	No	Yes
11	14599447	SNV	G	A	No	1		Heterozygous	18	36	50	1	7	11	0.388889	39.1111	18	36	15	16	0	0.752488	0.993696	no	A/G	No	1	136.713	0	48	0	ENSMUST00000117584:c.152G>A	ENSMUSP00000147960:p.Arg51His	ENSMUSP00000147960:p.Arg51His	ENSMUST00000117584:c.152G>A	No	Yes
11	14600005	SNV	G	T	No	1		Heterozygous	18	26	69.2308	0.999825	9	9	0.5	39.2778	18	27	16	17	0	0.997788	1	no	G/T	No	1	37.5748	0	33	0	ENSMUST00000117584:c.710G>T	ENSMUSP00000147960:p.Arg237Leu	ENSMUSP00000147960:p.Arg237Leu	ENSMUST00000117584:c.710G>T	No	Yes
11	16981933	SNV	A	C	No	1		Heterozygous	25	51	49.0196	1	13	12	0.48	40.84	25	51	21	21	1.03	0.919865	1	no	A/C	No	1	200	0	40	0	ENSMUST00000020321:c.[848T>G]; ENSMUST00000102881:c.[917T>G]	ENSMUSP00000020321:p.[Val283Gly]; ENSMUSP00000099945:p.[Val306Gly]	ENSMUSP00000099945:p.Val306Gly	ENSMUST00000102881:c.917T>G	No	Yes
11	17945963	SNV	C	T	No	1		Heterozygous	20	51	39.2157	1	6	14	0.3	40.8	20	51	18	18	0	0.524068	0.918068	no	C/T	No	1	123.812	0	35	0	ENSMUST00000076661:c.2153G>A	ENSMUSP00000075957:p.Arg718His	ENSMUSP00000075957:p.Arg718His	ENSMUST00000076661:c.2153G>A	No	Yes
11	17946041	SNV	C	T	No	1		Heterozygous	24	51	47.0588	1	10	14	0.416667	39.4167	24	51	22	22	-0.28	0.890648	0.969924	no	C/T	No	1	200	0	45	0	ENSMUST00000076661:c.2075G>A	ENSMUSP00000075957:p.Gly692Asp	ENSMUSP00000075957:p.Gly692Asp	ENSMUST00000076661:c.2075G>A	No	Yes
11	17953566	SNV	G	C	No	1		Heterozygous	22	52	42.3077	1	7	15	0.318182	41	22	53	20	20	0.5	0.411907	0.609431	no	C/G	No	1	143.111	0	68	0	ENSMUST00000076661:c.229C>G	ENSMUSP00000075957:p.Arg77Gly	ENSMUSP00000075957:p.Arg77Gly	ENSMUST00000076661:c.229C>G	No	Yes
11	17953646	SNV	C	T	No	1		Heterozygous	16	48	33.3333	1	4	12	0.25	40	16	48	15	16	0	0.59036	0.517047	no	C/T	No	1	81.0555	0	68	0	ENSMUST00000076661:c.149G>A	ENSMUSP00000075957:p.Ser50Asn	ENSMUSP00000075957:p.Ser50Asn	ENSMUST00000076661:c.149G>A	No	Yes
11	17953670	SNV	A	G	No	1		Heterozygous	20	51	39.2157	1	8	12	0.4	39.75	20	51	19	20	0	0.858776	0.993743	no	A/G	No	1	123.215	0	64	0	ENSMUST00000076661:c.125T>C	ENSMUSP00000075957:p.Leu42Pro	ENSMUSP00000075957:p.Leu42Pro	ENSMUST00000076661:c.125T>C	No	Yes
11	18884367	Deletion	A	-	No	1		Heterozygous	9	33	27.2727	0.996339	4	5	0.444444	39.6667	9	33	7	9	-0.6	0.644901	0.507936	no	-/A	Yes	13	24.3635	1	41	2.43902	ENSMUST00000144988:c.[*1137delT]; ENSMUST00000177357:c.[*290+20delT]; ENSMUST00000102878:c.[*68+20delT]; ENSMUST00000068264:c.[1114+20delT]; ENSMUST00000177417:c.[1134delT]; ENSMUST00000185131:c.[1114+20delT]	ENSMUSP00000135726:p.Phe378fs		ENSMUST00000144988:c.*1137delT	No	Yes
11	20712168	SNV	G	A	No	1		Heterozygous	16	43	37.2093	1	11	5	0.3125	40.1875	16	43	15	14	0	0.722776	0.838296	no	A/G	No	1	95.0016	0	50	0	ENSMUST00000146722:c.[2071C>T]; ENSMUST00000177543:c.[2071C>T]; ENSMUST00000035350:c.[2071C>T]; ENSMUST00000177014:c.[1606C>T]; ENSMUST00000176782:c.[487-8335C>T]	ENSMUSP00000121612:p.[Arg691Cys]; ENSMUSP00000134991:p.[Arg691Cys]; ENSMUSP00000036778:p.[Arg691Cys]; ENSMUSP00000135450:p.[Arg536Cys]	ENSMUSP00000135450:p.Arg536Cys	ENSMUST00000177014:c.1606C>T	No	Yes
11	20726558	SNV	C	A	No	1		Heterozygous	25	42	59.5238	1	10	16	0.384615	39.84	26	44	20	21	0	0.766011	0.997483	no	A/C	No	1	107.787	0	46	0	ENSMUST00000146722:c.[1050G>T]; ENSMUST00000035350:c.[1050G>T]; ENSMUST00000177014:c.[585G>T]; ENSMUST00000177543:c.[1050G>T]	ENSMUSP00000121612:p.[Glu350Asp]; ENSMUSP00000036778:p.[Glu350Asp]; ENSMUSP00000135450:p.[Glu195Asp]; ENSMUSP00000134991:p.[Glu350Asp]	ENSMUSP00000135450:p.Glu195Asp	ENSMUST00000177014:c.585G>T	No	Yes
11	21721163	SNV	G	A	No	1		Heterozygous	19	37	51.3513	1	6	13	0.315789	39.8947	19	37	19	19	-0.6	0.845186	0.873558	no	A/G	No	1	136.579	0	42	0	ENSMUST00000020568:c.1403G>A	ENSMUSP00000020568:p.Ser468Asn	ENSMUSP00000020568:p.Ser468Asn	ENSMUST00000020568:c.1403G>A	No	Yes
11	21813421	SNV	G	A	No	1		Heterozygous	24	52	46.1538	1	11	13	0.458333	40.4583	24	52	21	21	0	0.537637	0.958059	no	A/G	No	1	200	0	52	0	ENSMUST00000020568:c.1781G>A	ENSMUSP00000020568:p.Arg594Lys	ENSMUSP00000020568:p.Arg594Lys	ENSMUST00000020568:c.1781G>A	No	Yes
11	22779378	SNV	T	C	No	1		Heterozygous	39	65	60	1	17	22	0.435897	39.6667	39	66	32	34	0	0.96157	0.98652	no	C/T	No	1	200	0	44	0	ENSMUST00000189990:c.338A>G	ENSMUSP00000140439:p.His113Arg	ENSMUSP00000140439:p.His113Arg	ENSMUST00000189990:c.338A>G	No	Yes
11	22779391	SNV	G	A	No	1		Heterozygous	34	63	53.9682	1	14	20	0.411765	39.8529	34	64	27	29	0	0.985554	0.999064	no	A/G	No	1	200	0	45	0	ENSMUST00000189990:c.325C>T	ENSMUSP00000140439:p.Pro109Ser	ENSMUSP00000140439:p.Pro109Ser	ENSMUST00000189990:c.325C>T	No	Yes
11	22779478	SNV	G	C	No	1		Heterozygous	38	67	56.7164	1	14	24	0.368421	40.3158	38	67	28	32	0	0.977999	1	no	C/G	No	1	200	0	59	0	ENSMUST00000189990:c.238C>G	ENSMUSP00000140439:p.Leu80Val	ENSMUSP00000140439:p.Leu80Val	ENSMUST00000189990:c.238C>G	No	Yes
11	22799423	SNV	A	G	No	1		Heterozygous	33	69	47.8261	1	17	17	0.5	40.4849	34	70	29	28	1.37	0.868669	1	no	A/G	No	1	200	0	67	0	ENSMUST00000189990:c.145T>C	ENSMUSP00000140439:p.Phe49Leu	ENSMUSP00000140439:p.Phe49Leu	ENSMUST00000189990:c.145T>C	No	Yes
11	22836934	SNV	C	A	No	1		Heterozygous	23	44	52.2727	1	12	12	0.5	40.0435	24	46	22	22	0	0.999628	1	no	A/C	No	1	153.525	0	59	0	ENSMUST00000062844:c.[253G>T]; ENSMUST00000173660:c.[253G>T]; ENSMUST00000189990:c.[51+22560G>T]; ENSMUST00000055549:c.[253G>T]; ENSMUST00000160826:c.[*256G>T]	ENSMUSP00000060247:p.[Ala85Ser]; ENSMUSP00000133306:p.[Ala85Ser]; ENSMUSP00000053528:p.[Ala85Ser]	ENSMUSP00000060247:p.Ala85Ser	ENSMUST00000062844:c.253G>T	No	Yes
11	25619531	SNV	A	G	No	1		Heterozygous	33	52	63.4615	1	17	18	0.485714	40.2424	35	54	29	29	0	0.769412	1	no	A/G	No	1	108.183	1	48	2.08333	ENSMUST00000109511:c.487T>C	ENSMUSP00000105137:p.Phe163Leu	ENSMUSP00000105137:p.Phe163Leu	ENSMUST00000109511:c.487T>C	No	Yes
11	26387219	SNV	A	C	No	1		Heterozygous	19	38	50	1	12	7	0.368421	40.0526	19	38	16	17	0.24	0.991682	1	no	A/C	No	1	142.222	0	44	0	ENSMUST00000136830:c.[5A>C]; ENSMUST00000004120:c.[5A>C]; ENSMUST00000109509:c.[5A>C]	ENSMUSP00000117073:p.[Asp2Ala]; ENSMUSP00000004120:p.[Asp2Ala]; ENSMUSP00000105135:p.[Asp2Ala]	ENSMUSP00000004120:p.Asp2Ala	ENSMUST00000004120:c.5A>C	No	Yes
11	26470846	SNV	G	A	No	1		Heterozygous	19	41	46.3415	1	7	13	0.35	39	20	42	17	17	-0.64	0.85634	0.839994	no	A/G	No	1	138.827	0	39	0	ENSMUST00000109509:c.[1006-31G>A]; ENSMUST00000004120:c.[1021-31G>A]; ENSMUST00000134445:c.[367G>A]	ENSMUSP00000119873:p.Ala123Thr		ENSMUST00000004120:c.1021-31G>A	No	Yes
11	26483183	SNV	T	C	No	1		Heterozygous	25	56	44.6429	1	13	12	0.48	40.08	25	56	22	22	0	0.224053	1	no	C/T	No	1	200	0	46	0	ENSMUST00000078362:c.[998A>G]; ENSMUST00000109504:c.[998A>G]	ENSMUSP00000077471:p.[His333Arg]; ENSMUSP00000105130:p.[His333Arg]	ENSMUSP00000077471:p.His333Arg	ENSMUST00000078362:c.998A>G	No	Yes
11	26483225	SNV	G	A	No	1		Heterozygous	13	41	31.7073	0.999999	8	5	0.384615	40.3846	13	41	12	12	0	0.380333	0.992119	no	A/G	No	1	62.2478	0	56	0	ENSMUST00000109504:c.[956C>T]; ENSMUST00000078362:c.[956C>T]	ENSMUSP00000105130:p.[Pro319Leu]; ENSMUSP00000077471:p.[Pro319Leu]	ENSMUSP00000077471:p.Pro319Leu	ENSMUST00000078362:c.956C>T	No	Yes
11	28339696	SNV	C	T	No	1		Heterozygous	13	38	34.2105	1	8	5	0.384615	40.0769	13	38	11	12	-0.35	0.433847	0.999321	no	C/T	No	1	70.5821	0	65	0	ENSMUST00000042595:c.119G>A	ENSMUSP00000098988:p.Gly40Glu	ENSMUSP00000098988:p.Gly40Glu	ENSMUST00000042595:c.119G>A	No	Yes
11	28399509	SNV	G	T	No	1		Heterozygous	21	46	45.6522	1	10	11	0.47619	40.6191	21	46	16	16	0	0.500542	0.944726	no	G/T	No	1	149.546	0	52	0	ENSMUST00000042534:c.[1294-10561C>A]; ENSMUST00000140601:c.[124-3344C>A]; ENSMUST00000146385:c.[1295C>A]; ENSMUST00000160016:c.[116C>A]; ENSMUST00000109502:c.[1210-10561C>A]; ENSMUST00000093253:c.[1294-3344C>A]	ENSMUSP00000124972:p.[Ala432Asp]; ENSMUSP00000125648:p.[Ala39Asp]		ENSMUST00000093253:c.1294-3344C>A	No	Yes
11	28412458	SNV	A	G	No	1		Heterozygous	20	36	55.5556	1	11	9	0.45	40.2	20	36	19	19	0	0.769127	0.997909	no	A/G	No	1	114.502	0	48	0	ENSMUST00000109502:c.[1209+21623T>C]; ENSMUST00000042534:c.[1293+21623T>C]; ENSMUST00000160016:c.[59T>C]; ENSMUST00000093253:c.[1294-16293T>C]; ENSMUST00000140601:c.[124-16293T>C]; ENSMUST00000146385:c.[1294-12948T>C]	ENSMUSP00000125648:p.Ile20Thr		ENSMUST00000093253:c.1294-16293T>C	No	Yes
11	28412484	SNV	G	T	No	1		Heterozygous	19	39	48.718	1	11	9	0.45	39.9474	20	40	18	18	0	0.979457	0.97531	no	G/T	No	1	142.918	0	43	0	ENSMUST00000093253:c.[1294-16319C>A]; ENSMUST00000146385:c.[1294-12974C>A]; ENSMUST00000140601:c.[124-16319C>A]; ENSMUST00000109502:c.[1209+21597C>A]; ENSMUST00000042534:c.[1293+21597C>A]; ENSMUST00000160016:c.[33C>A]	ENSMUSP00000125648:p.Asp11Glu		ENSMUST00000093253:c.1294-16319C>A	No	Yes
11	29707134	SNV	G	T	No	1		Heterozygous	22	46	47.8261	1	10	12	0.454545	39.0455	22	47	20	21	-0.23	0.831918	0.852032	no	G/T	No	1	200	0	55	0	ENSMUST00000078830:c.[505+13441G>T]; ENSMUST00000102841:c.[939G>T]; ENSMUST00000170731:c.[505+13441G>T]; ENSMUST00000102843:c.[1287G>T]; ENSMUST00000102842:c.[562+1543G>T]	ENSMUSP00000099905:p.[Arg313Ser]; ENSMUSP00000099907:p.[Arg429Ser]	ENSMUSP00000099907:p.Arg429Ser	ENSMUST00000102843:c.1287G>T	No	Yes
11	29707798	SNV	T	G	No	1		Heterozygous	20	42	47.6191	1	6	14	0.3	40.55	20	42	18	17	1.05	0.918809	0.985488	no	G/T	No	1	146.536	0	49	0	ENSMUST00000102843:c.[1951T>G]; ENSMUST00000102842:c.[562+2207T>G]; ENSMUST00000170731:c.[505+14105T>G]; ENSMUST00000102841:c.[1603T>G]; ENSMUST00000078830:c.[505+14105T>G]	ENSMUSP00000099907:p.[Ser651Ala]; ENSMUSP00000099905:p.[Ser535Ala]	ENSMUSP00000099907:p.Ser651Ala	ENSMUST00000102843:c.1951T>G	No	Yes
11	30649370	SNV	C	A	No	1		Heterozygous	25	46	54.3478	1	16	9	0.36	39.8	25	46	23	23	0	0.983186	1	no	A/C	No	1	148.085	0	58	0	ENSMUST00000074613:c.10G>T	ENSMUSP00000074195:p.Gly4Trp	ENSMUSP00000074195:p.Gly4Trp	ENSMUST00000074613:c.10G>T	No	Yes
11	30772373	SNV	C	T	No	1		Heterozygous	22	49	44.898	1	13	9	0.409091	40.2273	22	50	19	19	0	0.849398	0.722322	no	C/T	No	1	156.536	0	48	0	ENSMUST00000041231:c.[242+149C>T]; ENSMUST00000154757:c.[52C>T]	ENSMUSP00000119133:p.Arg18Cys		ENSMUST00000041231:c.242+149C>T	No	Yes
11	30772473	SNV	T	A	No	1		Heterozygous	23	46	50	1	7	16	0.304348	40.1304	23	47	19	19	1.86	0.996089	1	no	A/T	No	1	200	0	50	0	ENSMUST00000154757:c.[152T>A]; ENSMUST00000041231:c.[242+249T>A]	ENSMUSP00000119133:p.Ile51Lys		ENSMUST00000041231:c.242+249T>A	No	Yes
11	30818132	SNV	A	G	No	1		Heterozygous	16	32	50	1	8	8	0.5	40.25	16	35	14	15	0	0.970399	1	no	A/G	No	1	122.341	0	55	0	ENSMUST00000041231:c.1952A>G	ENSMUSP00000045460:p.Tyr651Cys	ENSMUSP00000045460:p.Tyr651Cys	ENSMUST00000041231:c.1952A>G	No	Yes
11	30845192	SNV	A	G	No	1		Heterozygous	17	38	44.7368	1	11	6	0.352941	40.2353	17	38	13	14	0	0.823248	0.980459	no	A/G	No	1	121.156	0	41	0	ENSMUST00000041231:c.3701A>G	ENSMUSP00000045460:p.Lys1234Arg	ENSMUSP00000045460:p.Lys1234Arg	ENSMUST00000041231:c.3701A>G	No	Yes
11	30845203	SNV	A	G	No	1		Heterozygous	19	40	47.5	1	11	8	0.421053	39.6842	19	40	15	16	0	0.950479	1	no	A/G	No	1	141.095	0	42	0	ENSMUST00000041231:c.3712A>G	ENSMUSP00000045460:p.Ile1238Val	ENSMUSP00000045460:p.Ile1238Val	ENSMUST00000041231:c.3712A>G	No	Yes
11	30850621	SNV	C	G	No	1		Heterozygous	24	50	48	1	10	14	0.416667	38.9583	24	51	19	20	0	0.999968	1	no	C/G	No	1	200	0	45	0	ENSMUST00000041231:c.4210C>G	ENSMUSP00000045460:p.Leu1404Val	ENSMUSP00000045460:p.Leu1404Val	ENSMUST00000041231:c.4210C>G	No	Yes
11	30977580	SNV	C	T	No	1		Heterozygous	13	39	33.3333	1	10	3	0.230769	41	13	40	12	12	0.43	0.746374	0.78801	no	C/T	No	1	67.819	0	59	0	ENSMUST00000137306:c.[-13-20733C>T]; ENSMUST00000020551:c.[-13-20733C>T]; ENSMUST00000203878:c.[105-20733C>T]; ENSMUST00000101394:c.[338G>A]; ENSMUST00000020553:c.[302G>A]; ENSMUST00000117883:c.[-13-20733C>T]	ENSMUSP00000098942:p.[Cys113Tyr]; ENSMUSP00000020553:p.[Cys101Tyr]		ENSMUST00000137306:c.-13-20733C>T	No	Yes
11	31056121	SNV	G	A	No	1		Heterozygous	17	34	50	1	10	7	0.411765	40.2941	17	34	14	15	0.38	0.551942	0.944873	no	A/G	No	1	129.529	0	34	0	ENSMUST00000203878:c.[605G>A]; ENSMUST00000117883:c.[488G>A]; ENSMUST00000137306:c.[*226G>A]; ENSMUST00000020551:c.[488G>A]	ENSMUSP00000144900:p.[Arg202Lys]; ENSMUSP00000113072:p.[Arg163Lys]; ENSMUSP00000020551:p.[Arg163Lys]		ENSMUST00000137306:c.*226G>A	No	Yes
11	31058902	SNV	G	C	No	1		Heterozygous	23	41	56.0976	1	12	11	0.478261	40.2609	23	41	19	21	-0.05	0.910875	0.946833	no	C/G	No	1	122.694	0	42	0	ENSMUST00000137306:c.[*423G>C]; ENSMUST00000117883:c.[685G>C]; ENSMUST00000020551:c.[685G>C]; ENSMUST00000203878:c.[802G>C]	ENSMUSP00000113072:p.[Glu229Gln]; ENSMUSP00000020551:p.[Glu229Gln]; ENSMUSP00000144900:p.[Glu268Gln]		ENSMUST00000137306:c.*423G>C	No	Yes
11	31085012	SNV	C	T	No	1		Heterozygous	24	43	55.8139	1	12	12	0.5	39.4167	24	43	20	22	-0.59	0.777223	1	no	C/T	No	1	132.788	0	33	0	ENSMUST00000137306:c.[*991C>T]; ENSMUST00000117883:c.[1253C>T]; ENSMUST00000020551:c.[1253C>T]; ENSMUST00000203878:c.[1370C>T]	ENSMUSP00000113072:p.[Ala418Val]; ENSMUSP00000020551:p.[Ala418Val]; ENSMUSP00000144900:p.[Ala457Val]		ENSMUST00000137306:c.*991C>T	No	Yes
11	31671653	SNV	A	C	No	1		Heterozygous	15	45	33.3333	1	3	12	0.2	41	15	45	12	13	1.47	0.644251	0.777944	no	A/C	No	1	74.1235	0	31	0	ENSMUST00000058060:c.[49T>G]; ENSMUST00000109415:c.[49T>G]	ENSMUSP00000056417:p.[Ser17Ala]; ENSMUSP00000105042:p.[Ser17Ala]	ENSMUSP00000056417:p.Ser17Ala	ENSMUST00000058060:c.49T>G	No	Yes
11	31965802	SNV	G	C	No	1		Heterozygous	20	43	46.5116	1	13	7	0.35	40.35	20	43	18	17	0	0.907855	0.936525	no	C/G	No	1	142.556	0	51	0	ENSMUST00000102829:c.143G>C	ENSMUSP00000099893:p.Cys48Ser	ENSMUSP00000099893:p.Cys48Ser	ENSMUST00000102829:c.143G>C	No	Yes
11	31965928	SNV	C	G	No	1		Heterozygous	24	41	58.5366	1	10	14	0.416667	40.8333	24	41	20	20	0.65	0.969445	0.980217	no	C/G	No	1	99.5865	0	51	0	ENSMUST00000102829:c.269C>G	ENSMUSP00000099893:p.Ala90Gly	ENSMUSP00000099893:p.Ala90Gly	ENSMUST00000102829:c.269C>G	No	Yes
11	32031792	SNV	C	T	No	1		Heterozygous	25	59	42.3729	1	7	18	0.28	39.6	25	59	22	22	0	0.62285	0.611993	no	C/T	No	1	200	0	62	0	ENSMUST00000020537:c.[213+14058C>T]; ENSMUST00000093219:c.[236C>T]	ENSMUSP00000090907:p.Ala79Val		ENSMUST00000020537:c.213+14058C>T	No	Yes
11	32031855	Replacement	C	AA	No	2		Heterozygous	36	67	53.7313	1	12	24	0.333333	39.3521	36	67	33	32	0	0.932931	0.918345	no	complex	No	1	200	0	69	0	ENSMUST00000093219:c.[299delCinsAA]; ENSMUST00000020537:c.[213+14121delCinsAA]	ENSMUSP00000090907:p.Pro100fs		ENSMUST00000020537:c.213+14121delCinsAA	No	Yes
11	32190671	SNV	C	G	No	1		Heterozygous	24	54	44.4444	1	15	10	0.4	40.3333	25	57	19	21	-0.24	0.689019	0.989076	no	C/G	No	1	200	0	43	0	ENSMUST00000128311:c.[1351G>C]; ENSMUST00000145401:c.[1348G>C]; ENSMUST00000020518:c.[*766G>C]; ENSMUST00000142396:c.[1366G>C]	ENSMUSP00000119557:p.[Glu451Gln]; ENSMUSP00000118204:p.[Glu450Gln]; ENSMUSP00000119185:p.[Glu456Gln]	ENSMUSP00000118204:p.Glu450Gln	ENSMUST00000145401:c.1348G>C	No	Yes
11	32190868	SNV	A	G	No	1		Heterozygous	18	36	50	1	11	7	0.388889	39.3333	18	36	15	18	0	0.928377	1	no	A/G	No	1	136.668	0	53	0	ENSMUST00000145401:c.[1151T>C]; ENSMUST00000128311:c.[1154T>C]; ENSMUST00000020518:c.[*569T>C]; ENSMUST00000142396:c.[1169T>C]	ENSMUSP00000118204:p.[Leu384Pro]; ENSMUSP00000119557:p.[Leu385Pro]; ENSMUSP00000119185:p.[Leu390Pro]	ENSMUSP00000118204:p.Leu384Pro	ENSMUST00000145401:c.1151T>C	No	Yes
11	32190953	SNV	C	T	No	1		Heterozygous	18	41	43.9024	1	9	9	0.5	38.2222	18	41	16	17	0	0.98979	0.988731	no	C/T	No	1	125.925	0	46	0	ENSMUST00000145401:c.[1066G>A]; ENSMUST00000020518:c.[*484G>A]; ENSMUST00000128311:c.[1069G>A]; ENSMUST00000142396:c.[1084G>A]	ENSMUSP00000118204:p.[Val356Ile]; ENSMUSP00000119557:p.[Val357Ile]; ENSMUSP00000119185:p.[Val362Ile]	ENSMUSP00000118204:p.Val356Ile	ENSMUST00000145401:c.1066G>A	No	Yes
11	32191030	SNV	C	T	No	1		Heterozygous	25	53	47.1698	1	10	15	0.4	39.4	25	53	18	19	0	0.781285	1	no	C/T	No	1	200	0	56	0	ENSMUST00000020518:c.[*407G>A]; ENSMUST00000142396:c.[1007G>A]; ENSMUST00000145401:c.[989G>A]; ENSMUST00000128311:c.[992G>A]	ENSMUSP00000119185:p.[Arg336His]; ENSMUSP00000118204:p.[Arg330His]; ENSMUSP00000119557:p.[Arg331His]	ENSMUSP00000118204:p.Arg330His	ENSMUST00000145401:c.989G>A	No	Yes
11	32191045	SNV	C	G	No	1		Heterozygous	29	57	50.8772	1	9	20	0.310345	39.7931	29	57	21	23	-0.04	0.618367	0.995706	no	C/G	No	1	200	0	57	0	ENSMUST00000128311:c.[977G>C]; ENSMUST00000142396:c.[992G>C]; ENSMUST00000145401:c.[974G>C]; ENSMUST00000020518:c.[*392G>C]	ENSMUSP00000119557:p.[Ser326Thr]; ENSMUSP00000119185:p.[Ser331Thr]; ENSMUSP00000118204:p.[Ser325Thr]	ENSMUSP00000118204:p.Ser325Thr	ENSMUST00000145401:c.974G>C	No	Yes
11	32226580	SNV	G	T	No	1		Heterozygous	31	75	41.3333	1	14	17	0.451613	39.2258	31	76	29	28	-0.88	0.990523	1	no	G/T	No	1	200	0	70	0	ENSMUST00000020528:c.[40G>T]; ENSMUST00000124640:c.[*1385C>A]; ENSMUST00000138050:c.[40G>T]; ENSMUST00000142964:c.[40G>T]	ENSMUSP00000020528:p.[Ala14Ser]; ENSMUSP00000121960:p.[Ala14Ser]; ENSMUSP00000118208:p.[Ala14Ser]		ENSMUST00000124640:c.*1385C>A	No	Yes
11	32237325	SNV	T	G	No	1		Heterozygous	42	78	53.8462	1	24	18	0.428571	40.4048	42	78	36	38	0.25	0.959901	0.985162	no	G/T	No	1	200	0	68	0	ENSMUST00000109389:c.[931A>C]; ENSMUST00000124640:c.[*591A>C]; ENSMUST00000141859:c.[*642A>C]; ENSMUST00000136903:c.[*1049A>C]; ENSMUST00000137950:c.[*591A>C]; ENSMUST00000020530:c.[1006A>C]	ENSMUSP00000105016:p.[Met311Leu]; ENSMUSP00000020530:p.[Met336Leu]		ENSMUST00000141859:c.*642A>C	No	Yes
11	32284015	SNV	G	A	No	1		Heterozygous	5	19	26.3158	0.992715	5	0	0	41	5	19	5	5	0	0.570215	1	no	A/G	No	1	21.3755	0	11	0	ENSMUST00000093209:c.187G>A	ENSMUSP00000090897:p.Val63Ile	ENSMUSP00000090897:p.Val63Ile	ENSMUST00000093209:c.187G>A	No	Yes
11	32284034	SNV	A	G	No	1		Heterozygous	6	24	25	0.989365	6	0	0	41	6	24	6	6	0.48	0.624458	1	no	A/G	No	1	19.7325	0	14	0	ENSMUST00000093209:c.206A>G	ENSMUSP00000090897:p.Asn69Ser	ENSMUSP00000090897:p.Asn69Ser	ENSMUST00000093209:c.206A>G	No	Yes
11	32422224	SNV	G	A	No	1		Heterozygous	27	68	39.7059	1	14	13	0.481481	40.1111	27	68	25	27	0	0.763022	0.929116	no	A/G	No	1	200	0	59	0	ENSMUST00000038753:c.1390G>A	ENSMUSP00000044276:p.Val464Met	ENSMUSP00000044276:p.Val464Met	ENSMUST00000038753:c.1390G>A	No	Yes
11	32423061^32423062	Insertion	-	CTGTGT	No	6		Heterozygous	20	75	26.6667	1	16	4	0.2	39.9916	20	75	19	11	2.66	0.223954	0.69971	no	complex	No	1	200	0	57	0	ENSMUST00000038753:c.2227_2228insCTGTGT	ENSMUSP00000044276:p.Val744_Gln745insSerVal	ENSMUSP00000044276:p.Val744_Gln745insSerVal	ENSMUST00000038753:c.2227_2228insCTGTGT	No	Yes
11	32423080	SNV	T	A	No	1		Heterozygous	29	66	43.9394	1	20	9	0.310345	39.8276	29	66	28	17	0.95	0.914563	0.999963	no	A/T	No	1	200	0	60	0	ENSMUST00000038753:c.2246T>A	ENSMUSP00000044276:p.Leu749Gln	ENSMUSP00000044276:p.Leu749Gln	ENSMUST00000038753:c.2246T>A	No	Yes
11	46222615	SNV	G	A	No	1		Homozygous	78	78	100	1	48	32	0.4	39.3462	80	80	61	62		1	1	no	A/A	No	1	200	0	71	0	ENSMUST00000165599:c.[2903C>T]; ENSMUST00000093165:c.[2903C>T]; ENSMUST00000093166:c.[2903C>T]; ENSMUST00000142017:c.[1985C>T]	ENSMUSP00000127586:p.[Ser968Phe]; ENSMUSP00000090853:p.[Ser968Phe]; ENSMUSP00000090854:p.[Ser968Phe]; ENSMUSP00000119801:p.[Ser662Phe]	ENSMUSP00000127586:p.Ser968Phe	ENSMUST00000165599:c.2903C>T	No	Yes
11	53536071	SNV	G	A	No	1		Heterozygous	34	70	48.5714	1	19	15	0.441176	39.3824	34	70	26	26	-0.86	0.773373	0.997963	no	A/G	No	1	200	0	71	0	ENSMUST00000120878:c.[652G>A]; ENSMUST00000117061:c.[658G>A]; ENSMUST00000108987:c.[658G>A]; ENSMUST00000147912:c.[658G>A]; ENSMUST00000121334:c.[658G>A]	ENSMUSP00000113775:p.[Asp218Asn]; ENSMUSP00000112920:p.[Asp220Asn]; ENSMUSP00000104615:p.[Asp220Asn]; ENSMUSP00000120427:p.[Asp220Asn]; ENSMUSP00000113038:p.[Asp220Asn]	ENSMUSP00000112920:p.Asp220Asn	ENSMUST00000117061:c.658G>A	No	Yes
11	74085136	SNV	T	C	No	1		Heterozygous	5	19	26.3158	0.991329	1	4	0.2	34.8	5	19	3	3	-0.56	0.589749	0.93701	no	C/T	No	1	20.6195	1	37	2.7027	ENSMUST00000074813:c.[*2193T>C]; ENSMUST00000178159:c.[2230T>C]	ENSMUSP00000136549:p.Cys744Arg		ENSMUST00000074813:c.*2193T>C	No	Yes
11	90480671	SNV	C	T	No	1		Homozygous	42	43	97.6744	1	12	30	0.285714	39.9524	42	43	38	38		0.999985	1	no	T/T	No	1	124.01	0	45	0	ENSMUST00000143203:c.1603G>A	ENSMUSP00000116191:p.Ala535Thr	ENSMUSP00000116191:p.Ala535Thr	ENSMUST00000143203:c.1603G>A	No	Yes
11	99021732	SNV	C	T	No	1		Heterozygous	23	53	43.3962	1	12	11	0.478261	39.9565	23	53	21	22	0	0.854319	1	no	C/T	No	1	156.536	0	50	0	ENSMUST00000068031:c.308G>A	ENSMUSP00000068896:p.Cys103Tyr	ENSMUSP00000068896:p.Cys103Tyr	ENSMUST00000068031:c.308G>A	No	Yes
11	118000000	SNV	T	G	No	1		Heterozygous	8	28	28.5714	0.999364	0	8	0	38.875	8	28	7	4	1.29	0.016197	0.020426	no	G/T	No	1	31.9621	1	41	2.43902	ENSMUST00000084803:c.[5435+68A>C]; ENSMUST00000132685:c.[2489+68A>C]; ENSMUST00000106308:c.[5435+68A>C]; ENSMUST00000018719:c.[562A>C]	ENSMUSP00000018719:p.Thr188Pro		ENSMUST00000106308:c.5435+68A>C	No	Yes
11	118000000	SNV	T	G	No	1		Heterozygous	5	18	27.7778	0.992683	0	5	0	34.8	5	18	5	4	0	0.056449	0.128576	no	G/T	No	1	21.3566	1	36	2.77778	ENSMUST00000018719:c.[550A>C]; ENSMUST00000084803:c.[5435+56A>C]; ENSMUST00000132685:c.[2489+56A>C]; ENSMUST00000106308:c.[5435+56A>C]	ENSMUSP00000018719:p.Thr184Pro		ENSMUST00000106308:c.5435+56A>C	No	Yes
13	63819843	SNV	A	G	No	1		Heterozygous	19	45	42.2222	1	10	9	0.473684	41	19	45	16	17	0.6	0.73724	1	no	A/G	No	1	127.257	0	39	0	ENSMUST00000067821:c.[256A>G]; ENSMUST00000146190:c.[211A>G]; ENSMUST00000159957:c.[214A>G]; ENSMUST00000095724:c.[-189A>G]; ENSMUST00000021926:c.[123+4326A>G]; ENSMUST00000143449:c.[256A>G]; ENSMUST00000021925:c.[211A>G]	ENSMUSP00000069488:p.[Lys86Glu]; ENSMUSP00000122742:p.[Lys71Glu]; ENSMUSP00000124912:p.[Lys72Glu]; ENSMUSP00000123573:p.[Lys86Glu]; ENSMUSP00000021925:p.[Lys71Glu]		ENSMUST00000095724:c.-189A>G	No	Yes
13	63841542	SNV	G	A	No	1		Heterozygous	23	37	62.1622	1	14	9	0.391304	39.6522	23	37	22	21	0	0.919623	0.998754	no	A/G	No	1	85.6546	0	44	0	ENSMUST00000146190:c.[856G>A]; ENSMUST00000159957:c.[*89G>A]; ENSMUST00000021925:c.[856G>A]; ENSMUST00000142827:c.[*223G>A]; ENSMUST00000021926:c.[556G>A]; ENSMUST00000143449:c.[901G>A]; ENSMUST00000067821:c.[901G>A]; ENSMUST00000095724:c.[457G>A]	ENSMUSP00000122742:p.[Val286Ile]; ENSMUSP00000021925:p.[Val286Ile]; ENSMUSP00000021926:p.[Val186Ile]; ENSMUSP00000123573:p.[Val301Ile]; ENSMUSP00000069488:p.[Val301Ile]; ENSMUSP00000093392:p.[Val153Ile]	ENSMUSP00000093392:p.Val153Ile	ENSMUST00000095724:c.457G>A	No	Yes
13	63872237	SNV	C	T	No	1		Heterozygous	19	52	36.5385	1	10	9	0.473684	40.5789	19	53	19	19	0	0.80415	0.999934	no	C/T	No	1	108.246	0	62	0	ENSMUST00000095724:c.2173C>T	ENSMUSP00000093392:p.Arg725Cys	ENSMUSP00000093392:p.Arg725Cys	ENSMUST00000095724:c.2173C>T	No	Yes
13	64073927	SNV	A	G	No	1		Heterozygous	30	58	51.7241	1	20	10	0.333333	39.8333	30	58	25	25	0.55	0.90181	0.940569	no	A/G	No	1	200	0	52	0	ENSMUST00000166224:c.[283T>C]; ENSMUST00000039832:c.[283T>C]	ENSMUSP00000132011:p.[Cys95Arg]; ENSMUSP00000044217:p.[Cys95Arg]	ENSMUSP00000132011:p.Cys95Arg	ENSMUST00000166224:c.283T>C	No	Yes
13	64108396	SNV	T	C	No	1		Heterozygous	30	53	56.6038	1	17	13	0.433333	39.9333	30	53	29	30	0	0.98864	0.991744	no	C/T	No	1	156.536	0	42	0	ENSMUST00000099441:c.484A>G	ENSMUSP00000097040:p.Ile162Val	ENSMUSP00000097040:p.Ile162Val	ENSMUST00000099441:c.484A>G	No	Yes
13	64152944	SNV	C	T	No	1		Heterozygous	19	57	33.3333	1	11	8	0.421053	39.5789	19	57	16	16	0	0.392739	0.991703	no	C/T	No	1	94.231	0	64	0	ENSMUST00000117241:c.[46G>A]; ENSMUST00000059817:c.[46G>A]	ENSMUSP00000113331:p.[Val16Ile]; ENSMUSP00000050854:p.[Val16Ile]	ENSMUSP00000050854:p.Val16Ile	ENSMUST00000059817:c.46G>A	No	Yes
13	64152976	SNV	G	A	No	1		Heterozygous	20	55	36.3636	1	13	7	0.35	37.4	20	55	16	17	-1.04	0.933821	0.991678	no	A/G	No	1	112.387	0	67	0	ENSMUST00000117241:c.[14C>T]; ENSMUST00000059817:c.[14C>T]	ENSMUSP00000113331:p.[Ala5Val]; ENSMUSP00000050854:p.[Ala5Val]	ENSMUSP00000050854:p.Ala5Val	ENSMUST00000059817:c.14C>T	No	Yes
13	64162165..64162167	Deletion	GGC	-	No	3		Heterozygous	20	47	42.5532	1	14	6	0.3	36.65	20	47	19	19	-3.5	0.45846	0.821178	no	complex	No	1	200	0	79	0	ENSMUST00000021929:c.180_182delGGC	ENSMUSP00000021929:p.Ala65del	ENSMUSP00000021929:p.Ala65del	ENSMUST00000021929:c.180_182delGGC	No	Yes
13	64174113	SNV	C	T	No	1		Heterozygous	28	52	53.8462	1	16	12	0.428571	40.25	28	52	21	23	0.44	0.991487	0.974235	no	C/T	No	1	200	0	50	0	ENSMUST00000021929:c.563C>T	ENSMUSP00000021929:p.Pro188Leu	ENSMUSP00000021929:p.Pro188Leu	ENSMUST00000021929:c.563C>T	No	Yes
13	64176063	SNV	G	A	No	1		Heterozygous	15	48	31.25	1	12	4	0.25	38.9333	16	51	14	15	-0.27	0.633184	0.761265	no	A/G	No	1	68.209	1	51	1.96078	ENSMUST00000021929:c.799G>A	ENSMUSP00000021929:p.Ala267Thr	ENSMUSP00000021929:p.Ala267Thr	ENSMUST00000021929:c.799G>A	No	Yes
13	64243648	SNV	C	T	No	1		Heterozygous	25	53	47.1698	1	10	15	0.4	40.84	25	53	18	18	0.29	0.353256	0.99301	no	C/T	No	1	200	0	62	0	ENSMUST00000109769:c.[295G>A]; ENSMUST00000039318:c.[406G>A]; ENSMUST00000109770:c.[406G>A]	ENSMUSP00000105391:p.[Val99Ile]; ENSMUSP00000046003:p.[Val136Ile]; ENSMUSP00000105392:p.[Val136Ile]	ENSMUSP00000046003:p.Val136Ile	ENSMUST00000039318:c.406G>A	No	Yes
13	64438922	SNV	C	A	No	1		Heterozygous	26	58	44.8276	1	10	16	0.384615	39.5769	26	58	22	22	-1.17	0.879787	0.769667	no	A/C	No	1	200	0	55	0	ENSMUST00000021939:c.985C>A	ENSMUSP00000021939:p.Leu329Ile	ENSMUSP00000021939:p.Leu329Ile	ENSMUST00000021939:c.985C>A	No	Yes
13	64481816	SNV	C	T	No	1		Heterozygous	24	53	45.283	1	17	7	0.291667	40	24	53	21	21	-0.28	0.688935	0.719374	no	C/T	No	1	200	0	51	0	ENSMUST00000180282:c.185G>A	ENSMUSP00000136210:p.Arg62Lys	ENSMUSP00000136210:p.Arg62Lys	ENSMUST00000180282:c.185G>A	No	Yes
13	64740603	SNV	C	T	No	1		Heterozygous	19	38	50	1	7	12	0.368421	39.4211	19	38	15	16	0	0.975677	1	no	C/T	No	1	143.748	0	49	0	ENSMUST00000091554:c.3685G>A	ENSMUSP00000089140:p.Ala1229Thr	ENSMUSP00000089140:p.Ala1229Thr	ENSMUST00000091554:c.3685G>A	No	Yes
13	64740819	SNV	T	C	No	1		Heterozygous	11	29	37.931	1	4	7	0.363636	39.8182	11	29	10	9	0.04	0.802625	0.995955	no	C/T	No	1	69.5463	0	36	0	ENSMUST00000091554:c.3665A>G	ENSMUSP00000089140:p.Asp1222Gly	ENSMUSP00000089140:p.Asp1222Gly	ENSMUST00000091554:c.3665A>G	No	Yes
13	64746742	SNV	C	A	No	1		Heterozygous	15	43	34.8837	1	10	5	0.333333	39.9333	15	43	12	12	0	0.752456	0.841013	no	A/C	No	1	81.1063	0	32	0	ENSMUST00000091554:c.3355G>T	ENSMUSP00000089140:p.Val1119Leu	ENSMUSP00000089140:p.Val1119Leu	ENSMUST00000091554:c.3355G>T	No	Yes
13	64748598	SNV	T	C	No	1		Heterozygous	16	36	44.4444	1	9	7	0.4375	40.4375	16	36	14	14	1.07	0.935716	0.955467	no	C/T	No	1	113.942	0	54	0	ENSMUST00000091554:c.3061A>G	ENSMUSP00000089140:p.Thr1021Ala	ENSMUSP00000089140:p.Thr1021Ala	ENSMUST00000091554:c.3061A>G	No	Yes
13	64751680	SNV	A	G	No	1		Heterozygous	24	40	60	1	12	12	0.5	40.0833	24	40	21	20	0	0.966014	0.997943	no	A/G	No	1	103.283	0	44	0	ENSMUST00000091554:c.2998T>C	ENSMUSP00000089140:p.Tyr1000His	ENSMUSP00000089140:p.Tyr1000His	ENSMUST00000091554:c.2998T>C	No	Yes
13	64758294	SNV	T	C	No	1		Heterozygous	13	22	59.0909	1	5	8	0.384615	40.0769	13	22	12	12	-0.34	0.881707	0.928327	no	C/T	No	1	64.0819	0	61	0	ENSMUST00000091554:c.2497A>G	ENSMUSP00000089140:p.Met833Val	ENSMUSP00000089140:p.Met833Val	ENSMUST00000091554:c.2497A>G	No	Yes
13	64758356	SNV	C	T	No	1		Heterozygous	20	30	66.6667	0.999996	10	10	0.5	39.7	20	30	19	18	0	0.857397	0.834956	no	C/T	No	1	54.0248	0	52	0	ENSMUST00000091554:c.2435G>A	ENSMUSP00000089140:p.Arg812His	ENSMUSP00000089140:p.Arg812His	ENSMUST00000091554:c.2435G>A	No	Yes
13	64772025	SNV	T	C	No	1		Heterozygous	17	40	42.5	1	5	12	0.294118	40.2941	17	40	11	15	0	0.718894	0.739693	no	C/T	No	1	115.576	0	39	0	ENSMUST00000091554:c.2017A>G	ENSMUSP00000089140:p.Asn673Asp	ENSMUSP00000089140:p.Asn673Asp	ENSMUST00000091554:c.2017A>G	No	Yes
13	64787819	SNV	T	C	No	1		Heterozygous	21	44	47.7273	1	9	12	0.428571	40.4286	21	44	19	19	0	0.903688	0.977153	no	C/T	No	1	156.536	0	48	0	ENSMUST00000091554:c.1229A>G	ENSMUSP00000089140:p.His410Arg	ENSMUSP00000089140:p.His410Arg	ENSMUST00000091554:c.1229A>G	No	Yes
13	64793316	SNV	A	T	No	1		Heterozygous	20	36	55.5556	1	10	10	0.5	39.7	20	36	17	17	0	0.947158	1	no	A/T	No	1	112.186	0	51	0	ENSMUST00000091554:c.849T>A	ENSMUSP00000089140:p.His283Gln	ENSMUSP00000089140:p.His283Gln	ENSMUST00000091554:c.849T>A	No	Yes
13	64793335	SNV	G	A	No	1		Heterozygous	20	38	52.6316	1	9	11	0.45	40.35	20	38	18	18	0	0.817724	1	no	A/G	No	1	133.911	0	49	0	ENSMUST00000091554:c.830C>T	ENSMUSP00000089140:p.Ser277Phe	ENSMUSP00000089140:p.Ser277Phe	ENSMUST00000091554:c.830C>T	No	Yes
13	64920406	SNV	T	C	No	1		Heterozygous	15	40	37.5	1	7	8	0.466667	39.6667	15	40	12	12	0	0.763188	1	no	C/T	No	1	89.9973	0	39	0	ENSMUST00000070216:c.367T>C	ENSMUSP00000097025:p.Ser123Pro	ENSMUSP00000097025:p.Ser123Pro	ENSMUST00000070216:c.367T>C	No	Yes
13	64921193	SNV	T	C	No	1		Heterozygous	15	32	46.875	1	10	5	0.333333	39.2667	15	32	14	14	0	0.993246	0.99781	no	C/T	No	1	112.182	0	41	0	ENSMUST00000070216:c.1154T>C	ENSMUSP00000097025:p.Leu385Ser	ENSMUSP00000097025:p.Leu385Ser	ENSMUST00000070216:c.1154T>C	No	Yes
13	64921781	SNV	A	G	No	1		Heterozygous	20	52	38.4615	1	12	8	0.4	40.1	20	52	19	19	0.33	0.90011	0.855083	no	A/G	No	1	120.373	0	54	0	ENSMUST00000070216:c.1742A>G	ENSMUSP00000097025:p.Gln581Arg	ENSMUSP00000097025:p.Gln581Arg	ENSMUST00000070216:c.1742A>G	No	Yes
13	64922663	SNV	C	T	No	1		Heterozygous	27	41	65.8537	1	11	16	0.407407	38.8148	27	41	23	25	-1.82	0.999705	1	no	C/T	No	1	74.496	0	45	0	ENSMUST00000070216:c.2624C>T	ENSMUSP00000097025:p.Ala875Val	ENSMUSP00000097025:p.Ala875Val	ENSMUST00000070216:c.2624C>T	No	Yes
13	65035146	SNV	C	A	No	1		Heterozygous	15	41	36.5854	1	11	4	0.266667	40.4667	15	41	13	13	0	0.616774	0.506231	no	A/C	No	1	86.6937	0	51	0	ENSMUST00000099427:c.501C>A	ENSMUSP00000097024:p.Asp167Glu	ENSMUSP00000097024:p.Asp167Glu	ENSMUST00000099427:c.501C>A	No	Yes
13	65035162	SNV	A	C	No	1		Heterozygous	14	42	33.3333	1	9	5	0.357143	40.7143	14	42	12	12	1.87	0.807205	0.737803	no	A/C	No	1	69.687	0	50	0	ENSMUST00000099427:c.517A>C	ENSMUSP00000097024:p.Thr173Pro	ENSMUSP00000097024:p.Thr173Pro	ENSMUST00000099427:c.517A>C	No	Yes
13	65035277	SNV	C	T	No	1		Heterozygous	24	47	51.0638	1	10	14	0.416667	39.7917	24	47	23	23	-0.77	0.809602	1	no	C/T	No	1	200	0	57	0	ENSMUST00000099427:c.632C>T	ENSMUSP00000097024:p.Thr211Ile	ENSMUSP00000097024:p.Thr211Ile	ENSMUST00000099427:c.632C>T	No	Yes
13	65035355	SNV	T	C	No	1		Heterozygous	20	47	42.5532	1	9	11	0.45	40.8	20	47	19	19	0.52	0.48782	0.958695	no	C/T	No	1	134.44	0	52	0	ENSMUST00000099427:c.710T>C	ENSMUSP00000097024:p.Val237Ala	ENSMUSP00000097024:p.Val237Ala	ENSMUST00000099427:c.710T>C	Yes	Yes
13	65035357	SNV	A	C	No	1		Heterozygous	19	41	46.3415	1	8	11	0.421053	41	19	41	18	18	1.68	0.876408	0.802022	no	A/C	No	1	136.407	0	52	0	ENSMUST00000099427:c.712A>C	ENSMUSP00000097024:p.Thr238Pro	ENSMUSP00000097024:p.Thr238Pro	ENSMUST00000099427:c.712A>C	Yes	Yes
13	65035427	SNV	T	C	No	1		Heterozygous	13	41	31.7073	0.999999	7	6	0.461538	39.3077	13	41	12	13	0	0.212429	0.935344	no	C/T	No	1	61.5402	0	55	0	ENSMUST00000099427:c.782T>C	ENSMUSP00000097024:p.Phe261Ser	ENSMUSP00000097024:p.Phe261Ser	ENSMUST00000099427:c.782T>C	No	Yes
13	65036947	SNV	A	G	No	1		Heterozygous	27	63	42.8571	1	11	16	0.407407	40.3704	27	65	25	25	0	0.707757	0.763173	no	A/G	No	1	200	0	44	0	ENSMUST00000099427:c.2302A>G	ENSMUSP00000097024:p.Arg768Gly	ENSMUSP00000097024:p.Arg768Gly	ENSMUST00000099427:c.2302A>G	No	Yes
13	65046263	SNV	A	G	No	1		Heterozygous	22	39	56.4103	1	13	9	0.409091	41	22	39	19	19	0.39	0.983566	0.894657	no	A/G	No	1	118.913	0	39	0	ENSMUST00000203968:c.[817T>C]; ENSMUST00000182457:c.[601T>C]	ENSMUSP00000145196:p.[Tyr273His]; ENSMUSP00000145271:p.[Tyr201His]	ENSMUSP00000145196:p.Tyr273His	ENSMUST00000203968:c.817T>C	No	Yes
13	65112594..65112595	MNV	CG	AA	No	2		Heterozygous	19	50	38	1	12	7	0.368421	40	19	50	16	15	0	0.759928	0.970349	no	complex	No	1	200	0	38	0	ENSMUST00000155487:c.[23_24delCGinsTT]; ENSMUST00000054730:c.[23_24delCGinsTT]	ENSMUSP00000118180:p.[Pro8Leu]; ENSMUSP00000062566:p.[Pro8Leu]	ENSMUSP00000118180:p.Pro8Leu	ENSMUST00000155487:c.23_24delCGinsTT	No	Yes
13	65144669	SNV	A	G	No	1		Heterozygous	13	27	48.1482	1	9	4	0.307692	40	13	27	11	12	0	0.676177	0.940696	no	A/G	No	1	100.502	0	33	0	ENSMUST00000206324:c.409A>G	ENSMUSP00000146183:p.Ile137Val	ENSMUSP00000146183:p.Ile137Val	ENSMUST00000206324:c.409A>G	No	Yes
13	65144683	SNV	A	C	No	1		Heterozygous	14	30	46.6667	1	9	5	0.357143	40.7143	14	30	12	13	0.3	0.712909	0.97683	no	A/C	No	1	103.115	0	28	0	ENSMUST00000206324:c.423A>C	ENSMUSP00000146183:p.Glu141Asp	ENSMUSP00000146183:p.Glu141Asp	ENSMUST00000206324:c.423A>C	No	Yes
13	65145201	SNV	G	A	No	1		Heterozygous	26	41	63.4146	1	11	15	0.423077	39.5769	26	42	21	22	0	0.909704	1	no	A/G	No	1	87.242	0	46	0	ENSMUST00000206324:c.941G>A	ENSMUSP00000146183:p.Arg314His	ENSMUSP00000146183:p.Arg314His	ENSMUST00000206324:c.941G>A	No	Yes
13	65152242	SNV	G	A	No	1		Heterozygous	20	46	43.4783	1	14	6	0.3	40.8	20	46	17	19	1.39	0.833982	0.788944	no	A/G	No	1	137.785	0	40	0	ENSMUST00000058907:c.17G>A	ENSMUSP00000062692:p.Arg6His	ENSMUSP00000062692:p.Arg6His	ENSMUST00000058907:c.17G>A	No	Yes
13	65152272	SNV	G	A	No	1		Heterozygous	24	50	48	1	16	8	0.333333	40.6667	24	50	19	22	0.07	0.844225	0.720753	no	A/G	No	1	200	0	36	0	ENSMUST00000058907:c.47G>A	ENSMUSP00000062692:p.Arg16Lys	ENSMUSP00000062692:p.Arg16Lys	ENSMUST00000058907:c.47G>A	No	Yes
13	65152475	SNV	T	A	No	1		Heterozygous	25	48	52.0833	1	9	16	0.36	39.4	25	48	22	23	0	0.904701	0.960486	no	A/T	No	1	200	0	47	0	ENSMUST00000058907:c.250T>A	ENSMUSP00000062692:p.Leu84Met	ENSMUSP00000062692:p.Leu84Met	ENSMUST00000058907:c.250T>A	No	Yes
13	65187583	SNV	C	T	No	1		Heterozygous	31	44	70.4545	0.999995	10	21	0.322581	40.6129	31	44	25	25	0	0.924821	1	no	C/T	No	1	53.2918	0	61	0	ENSMUST00000037372:c.2191G>A	ENSMUSP00000041908:p.Asp731Asn	ENSMUSP00000041908:p.Asp731Asn	ENSMUST00000037372:c.2191G>A	No	Yes
13	65190885	SNV	T	C	No	1		Heterozygous	28	56	50	1	15	13	0.464286	40.25	28	56	27	26	0	0.761146	0.873044	no	C/T	No	1	200	0	60	0	ENSMUST00000037372:c.1937A>G	ENSMUSP00000041908:p.Asn646Ser	ENSMUSP00000041908:p.Asn646Ser	ENSMUST00000037372:c.1937A>G	No	Yes
13	65195090	SNV	T	C	No	1		Heterozygous	23	48	47.9167	1	9	15	0.375	41	24	49	20	20	1.02	0.880471	0.968038	no	C/T	No	1	200	0	50	0	ENSMUST00000037372:c.740A>G	ENSMUSP00000041908:p.Asp247Gly	ENSMUSP00000041908:p.Asp247Gly	ENSMUST00000037372:c.740A>G	No	Yes
13	65259947	SNV	C	T	No	1		Heterozygous	25	60	41.6667	1	13	12	0.48	39.8	25	61	21	20	-0.41	0.786605	1	no	C/T	No	1	200	0	61	0	ENSMUST00000099425:c.61C>T	ENSMUSP00000097022:p.Leu21Phe	ENSMUSP00000097022:p.Leu21Phe	ENSMUST00000099425:c.61C>T	No	Yes
13	65260098	SNV	A	G	No	1		Heterozygous	24	50	48	1	9	15	0.375	40.6667	24	52	22	22	1.54	0.803991	0.999868	no	A/G	No	1	200	0	71	0	ENSMUST00000099425:c.212A>G	ENSMUSP00000097022:p.Asn71Ser	ENSMUSP00000097022:p.Asn71Ser	ENSMUST00000099425:c.212A>G	No	Yes
13	65296578	SNV	G	A	No	1		Heterozygous	16	43	37.2093	1	7	9	0.4375	38.5	16	43	14	14	-0.34	0.994211	0.997868	no	A/G	No	1	94.9064	0	36	0	ENSMUST00000130799:c.[1018+852G>A]; ENSMUST00000126879:c.[1534G>A]	ENSMUSP00000119114:p.Ala512Thr	ENSMUSP00000119114:p.Ala512Thr	ENSMUST00000126879:c.1534G>A	No	Yes
13	65296885	SNV	A	G	No	1		Heterozygous	19	48	39.5833	1	12	7	0.368421	39.5789	19	48	17	19	0	0.560797	0.999999	no	A/G	No	1	118.691	0	34	0	ENSMUST00000130799:c.[1018+1159A>G]; ENSMUST00000126879:c.[1841A>G]	ENSMUSP00000119114:p.Gln614Arg	ENSMUSP00000119114:p.Gln614Arg	ENSMUST00000126879:c.1841A>G	No	Yes
13	65297142	SNV	A	G	No	1		Heterozygous	23	53	43.3962	1	14	9	0.391304	40.0435	23	53	21	22	0	0.492554	0.98389	no	A/G	No	1	156.536	0	40	0	ENSMUST00000130799:c.[1018+1416A>G]; ENSMUST00000126879:c.[2098A>G]	ENSMUSP00000119114:p.Ile700Val	ENSMUSP00000119114:p.Ile700Val	ENSMUST00000126879:c.2098A>G	No	Yes
13	65303896	SNV	C	T	No	1		Heterozygous	17	42	40.4762	1	13	4	0.235294	37.8235	17	43	16	15	-1.02	0.731402	0.690079	no	C/T	No	1	110.385	0	46	0	ENSMUST00000130799:c.1097C>T	ENSMUSP00000116221:p.Ser366Phe	ENSMUSP00000116221:p.Ser366Phe	ENSMUST00000130799:c.1097C>T	No	Yes
13	66431051	SNV	T	C	No	1		Heterozygous	48	87	55.1724	1	47	1	0.020833	39.6875	48	87	30	32	-0.15	0.022074	0.055204	no	C/T	No	1	200	0	83	0	ENSMUST00000173583:c.[191+2367A>G]; ENSMUST00000091541:c.[191+2367A>G]; ENSMUST00000172579:c.[1372A>G]	ENSMUSP00000134352:p.Lys458Glu	ENSMUSP00000134352:p.Lys458Glu	ENSMUST00000172579:c.1372A>G	No	Yes
13	66431246	SNV	C	T	No	1		Heterozygous	78	142	54.9296	1	55	23	0.294872	39.9744	78	142	60	59	0	0.998131	1	no	C/T	No	1	200	0	93	0	ENSMUST00000172579:c.[1177G>A]; ENSMUST00000173583:c.[191+2172G>A]; ENSMUST00000091541:c.[191+2172G>A]	ENSMUSP00000134352:p.Ala393Thr	ENSMUSP00000134352:p.Ala393Thr	ENSMUST00000172579:c.1177G>A	No	Yes
13	66431402	SNV	G	A	No	1		Heterozygous	70	135	51.8518	1	28	43	0.394366	38.9429	71	136	57	57	-0.27	0.999365	1	no	A/G	No	1	200	0	105	0	ENSMUST00000172579:c.[1021C>T]; ENSMUST00000173583:c.[191+2016C>T]; ENSMUST00000091541:c.[191+2016C>T]	ENSMUSP00000134352:p.His341Tyr	ENSMUSP00000134352:p.His341Tyr	ENSMUST00000172579:c.1021C>T	No	Yes
13	66431420	SNV	C	T	No	1		Heterozygous	67	130	51.5385	1	26	41	0.38806	38.5522	67	132	58	57	-1.38	0.989962	1	no	C/T	No	1	200	0	98	0	ENSMUST00000091541:c.[191+1998G>A]; ENSMUST00000173583:c.[191+1998G>A]; ENSMUST00000172579:c.[1003G>A]	ENSMUSP00000134352:p.Ala335Thr	ENSMUSP00000134352:p.Ala335Thr	ENSMUST00000172579:c.1003G>A	No	Yes
13	66431467	SNV	C	A	No	1		Heterozygous	84	169	49.7041	1	24	61	0.282353	39.2143	87	173	65	67	-0.23	0.981766	0.984824	no	A/C	No	1	200	0	95	0	ENSMUST00000172579:c.[956G>T]; ENSMUST00000173583:c.[191+1951G>T]; ENSMUST00000091541:c.[191+1951G>T]	ENSMUSP00000134352:p.Arg319Ile	ENSMUSP00000134352:p.Arg319Ile	ENSMUST00000172579:c.956G>T	No	Yes
13	66431777	SNV	C	T	No	1		Heterozygous	67	142	47.1831	1	30	37	0.447761	39.3134	67	142	60	59	-0.93	0.954774	1	no	C/T	No	1	200	1	141	0.70922	ENSMUST00000173583:c.[191+1641G>A]; ENSMUST00000172579:c.[646G>A]; ENSMUST00000091541:c.[191+1641G>A]	ENSMUSP00000134352:p.Glu216Lys	ENSMUSP00000134352:p.Glu216Lys	ENSMUST00000172579:c.646G>A	No	Yes
13	66431830..66431831	MNV	CT	AC	No	2		Heterozygous	80	142	56.338	1	39	42	0.481481	39.0331	81	143	69	64	0	0.942016	1	no	complex	No	1	200	1	108	0.925926	ENSMUST00000173583:c.[191+1587_191+1588delAGinsGT]; ENSMUST00000091541:c.[191+1587_191+1588delAGinsGT]; ENSMUST00000172579:c.[592_593delAGinsGT]	ENSMUSP00000134352:p.Arg198Val	ENSMUSP00000134352:p.Arg198Val	ENSMUST00000172579:c.592_593delAGinsGT	No	Yes
13	66432162	SNV	G	T	No	1		Heterozygous	76	146	52.0548	1	33	46	0.417722	39.8947	79	151	54	59	-0.65	0.905444	1	no	G/T	No	1	200	0	78	0	ENSMUST00000091541:c.[191+1256C>A]; ENSMUST00000172579:c.[261C>A]; ENSMUST00000173583:c.[191+1256C>A]	ENSMUSP00000134352:p.His87Gln	ENSMUSP00000134352:p.His87Gln	ENSMUST00000172579:c.261C>A	No	Yes
13	66433894	SNV	A	G	No	1		Heterozygous	8	22	36.3636	0.999992	2	6	0.25	41	8	22	7	7	0.6	0.279711	0.928236	no	A/G	No	1	50.7995	0	79	0	ENSMUST00000172579:c.[4-89T>C]; ENSMUST00000091541:c.[2T>C]; ENSMUST00000173583:c.[4-89T>C]	ENSMUSP00000089126:p.Met1?		ENSMUST00000172579:c.4-89T>C	No	Yes
13	66670803	SNV	T	C	No	1		Heterozygous	11	25	44	1	2	9	0.181818	41	11	25	10	10	0	0.88797	0.999761	no	C/T	No	1	80.7513	0	42	0	ENSMUST00000071320:c.776A>G	ENSMUSP00000071284:p.Tyr259Cys	ENSMUSP00000071284:p.Tyr259Cys	ENSMUST00000071320:c.776A>G	No	Yes
13	66670807..66670808	MNV	TG	GT	No	2		Heterozygous	10	24	41.6667	1	2	8	0.2	41	10	24	9	9	1.07	0.565692	1	no	complex	No	1	200	0	45	0	ENSMUST00000071320:c.771_772delCAinsAC	ENSMUSP00000071284:p.Lys258Gln	ENSMUSP00000071284:p.Lys258Gln	ENSMUST00000071320:c.771_772delCAinsAC	No	Yes
13	66670813	SNV	T	G	No	1		Heterozygous	10	24	41.6667	1	2	8	0.2	40.6	10	24	9	9	0.18	0.135122	1	no	G/T	No	1	68.7152	1	44	2.27273	ENSMUST00000071320:c.766A>C	ENSMUSP00000071284:p.Asn256His	ENSMUSP00000071284:p.Asn256His	ENSMUST00000071320:c.766A>C	No	Yes
13	66670818	Deletion	T	-	No	1		Heterozygous	8	23	34.7826	0.999884	2	6	0.25	40.5	8	23	7	7	0	0.266769	0.997055	no	-/T	No	1	39.3567	0	47	0	ENSMUST00000071320:c.761delA	ENSMUSP00000071284:p.His254fs	ENSMUSP00000071284:p.His254fs	ENSMUST00000071320:c.761delA	No	Yes
13	66670820^66670821	Insertion	-	T	No	1		Heterozygous	8	23	34.7826	0.999997	2	6	0.25	40.5	8	23	7	7	1.17	0.266769	0.997055	no	-/T	No	1	55.1523	0	47	0	ENSMUST00000071320:c.758_759insA	ENSMUSP00000071284:p.His254fs	ENSMUSP00000071284:p.His254fs	ENSMUST00000071320:c.758_759insA	Yes	Yes
13	66670822..66670823	MNV	AG	TA	No	2		Heterozygous	8	22	36.3636	1	2	6	0.25	41	8	22	7	7	0.44	0.189346	0.999572	no	complex	No	1	200	0	47	0	ENSMUST00000071320:c.756_757delCTinsTA	ENSMUSP00000071284:p.Ser253Thr	ENSMUSP00000071284:p.Ser253Thr	ENSMUST00000071320:c.756_757delCTinsTA	Yes	Yes
13	66670825	SNV	A	C	No	1		Heterozygous	8	21	38.0952	0.999993	2	6	0.25	39.875	8	21	7	7	0	0.171218	0.977575	no	A/C	No	1	51.464	0	48	0	ENSMUST00000071320:c.754T>G	ENSMUSP00000071284:p.Ser252Ala	ENSMUSP00000071284:p.Ser252Ala	ENSMUST00000071320:c.754T>G	Yes	Yes
13	66671127	SNV	G	T	No	1		Heterozygous	6	15	40	0.99996	5	1	0.166667	39	6	15	6	6	-0.31	0.490809	0.703808	no	G/T	No	1	44.0158	0	19	0	ENSMUST00000071320:c.452C>A	ENSMUSP00000071284:p.Thr151Asn	ENSMUSP00000071284:p.Thr151Asn	ENSMUST00000071320:c.452C>A	No	Yes
13	66673303	SNV	C	T	No	1		Heterozygous	27	56	48.2143	1	19	9	0.321429	40.4074	28	57	23	25	0	0.902818	0.816058	no	C/T	No	1	200	0	17	0	ENSMUST00000071320:c.28G>A	ENSMUSP00000071284:p.Val10Met	ENSMUSP00000071284:p.Val10Met	ENSMUST00000071320:c.28G>A	No	Yes
13	66673306	SNV	G	A	No	1		Heterozygous	20	57	35.0877	1	14	6	0.3	40.35	20	58	17	19	0	0.709669	0.78593	no	A/G	No	1	107.092	0	17	0	ENSMUST00000071320:c.25C>T	ENSMUSP00000071284:p.His9Tyr	ENSMUSP00000071284:p.His9Tyr	ENSMUST00000071320:c.25C>T	No	Yes
13	66852292	SNV	T	C	No	1		Heterozygous	4	15	26.6667	0.988016	4	0	0	40	4	15	4	4	0	0.74177	1	no	C/T	No	1	19.2139	0	14	0	ENSMUST00000079229:c.689A>G	ENSMUSP00000078222:p.Tyr230Cys	ENSMUSP00000078222:p.Tyr230Cys	ENSMUST00000079229:c.689A>G	No	Yes
13	66907125	SNV	T	C	No	1		Heterozygous	26	45	57.7778	1	8	20	0.285714	40.3077	28	48	22	22	0	0.896188	0.999852	no	C/T	No	1	127.676	0	48	0	ENSMUST00000168767:c.[-346-26T>C]; ENSMUST00000099412:c.[-223-26T>C]; ENSMUST00000173891:c.[239A>G]	ENSMUSP00000133330:p.Glu80Gly		ENSMUST00000168767:c.-346-26T>C	No	Yes
13	66974514	SNV	G	T	No	1		Heterozygous	29	47	61.7021	1	17	12	0.413793	40.8621	29	47	26	26	0.13	0.991452	1	no	G/T	No	1	106.835	0	74	0	ENSMUST00000021990:c.964G>T	ENSMUSP00000021990:p.Gly322Cys	ENSMUSP00000021990:p.Gly322Cys	ENSMUST00000021990:c.964G>T	No	Yes
13	67052302	SNV	G	T	No	1		Heterozygous	16	33	48.4849	1	7	9	0.4375	40	16	33	14	14	0	0.998863	1	no	G/T	No	1	121.354	0	52	0	ENSMUST00000167565:c.118C>A	ENSMUSP00000126665:p.His40Asn	ENSMUSP00000126665:p.His40Asn	ENSMUST00000167565:c.118C>A	No	Yes
13	67052338	SNV	C	T	No	1		Heterozygous	12	30	40	1	7	5	0.416667	40.6667	12	30	11	11	0	0.954573	0.996969	no	C/T	No	1	80.1149	0	58	0	ENSMUST00000167565:c.82G>A	ENSMUSP00000126665:p.Asp28Asn	ENSMUSP00000126665:p.Asp28Asn	ENSMUST00000167565:c.82G>A	No	Yes
13	67052351..67052352	MNV	CT	AC	No	2		Heterozygous	13	29	44.8276	1	7	6	0.461538	40.5385	13	29	12	12	1.23	0.949181	0.9953	no	complex	No	1	200	0	56	0	ENSMUST00000167565:c.68_69delAGinsGT	ENSMUSP00000126665:p.Glu23Gly	ENSMUSP00000126665:p.Glu23Gly	ENSMUST00000167565:c.68_69delAGinsGT	Yes	Yes
13	67071276	SNV	T	C	No	1		Heterozygous	21	45	46.6667	1	8	13	0.380952	40.1905	21	45	20	21	0	0.986426	0.984226	no	C/T	No	1	153.525	0	48	0	ENSMUST00000109743:c.[518A>G]; ENSMUST00000186303:c.[*847A>G]; ENSMUST00000190566:c.[383A>G]; ENSMUST00000109742:c.[482A>G]	ENSMUSP00000105365:p.[Glu173Gly]; ENSMUSP00000139928:p.[Glu128Gly]; ENSMUSP00000105364:p.[Glu161Gly]		ENSMUST00000186303:c.*847A>G	No	Yes
13	67074100	SNV	A	G	No	1		Heterozygous	20	43	46.5116	1	14	6	0.3	40.6	20	44	19	19	0	0.96726	0.937668	no	A/G	No	1	145.744	0	62	0	ENSMUST00000186303:c.[*580T>C]; ENSMUST00000109743:c.[251T>C]; ENSMUST00000190566:c.[116T>C]; ENSMUST00000109742:c.[215T>C]	ENSMUSP00000105365:p.[Val84Ala]; ENSMUSP00000139928:p.[Val39Ala]; ENSMUSP00000105364:p.[Val72Ala]		ENSMUST00000186303:c.*580T>C	No	Yes
13	67098933	SNV	T	C	No	1		Heterozygous	23	50	46	1	9	14	0.391304	39.8261	23	50	18	20	0	0.963285	0.976343	no	C/T	No	1	200	0	66	0	ENSMUST00000091526:c.[614A>G]; ENSMUST00000186303:c.[242A>G]	ENSMUSP00000089111:p.[Asp205Gly]; ENSMUSP00000140296:p.[Asp81Gly]	ENSMUSP00000140296:p.Asp81Gly	ENSMUST00000186303:c.242A>G	No	Yes
13	67138663	SNV	C	T	No	1		Heterozygous	20	37	54.054	1	8	12	0.4	40.4	20	37	18	19	-0.16	0.689394	1	no	C/T	No	1	123.973	0	43	0	ENSMUST00000052716:c.277C>T	ENSMUSP00000049650:p.Leu93Phe	ENSMUSP00000049650:p.Leu93Phe	ENSMUST00000052716:c.277C>T	No	Yes
13	67138791	SNV	G	C	No	1		Heterozygous	14	41	34.1463	1	6	8	0.428571	40.0714	14	41	14	12	0	0.614266	0.989617	no	C/G	No	1	71.5143	0	45	0	ENSMUST00000052716:c.405G>C	ENSMUSP00000049650:p.Lys135Asn	ENSMUSP00000049650:p.Lys135Asn	ENSMUST00000052716:c.405G>C	Yes	Yes
13	67138793	SNV	A	G	No	1		Heterozygous	15	37	40.5405	1	6	9	0.4	40.7333	15	37	15	13	0	0.495934	0.906511	no	A/G	No	1	98.432	0	40	0	ENSMUST00000052716:c.407A>G	ENSMUSP00000049650:p.Tyr136Cys	ENSMUSP00000049650:p.Tyr136Cys	ENSMUST00000052716:c.407A>G	Yes	Yes
13	67138798..67138799	MNV	AC	GT	No	2		Heterozygous	12	34	35.2941	1	5	7	0.416667	40.6667	12	34	12	12	0.94	0.692276	0.92036	no	complex	No	1	200	0	36	0	ENSMUST00000052716:c.412_413delACinsGT	ENSMUSP00000049650:p.Thr138Val	ENSMUSP00000049650:p.Thr138Val	ENSMUST00000052716:c.412_413delACinsGT	No	Yes
13	67138804..67138805	MNV	AG	GC	No	2		Heterozygous	11	32	34.375	1	5	6	0.454545	39.1818	11	32	11	11	-0.53	0.30265	0.977572	no	complex	No	1	200	0	33	0	ENSMUST00000052716:c.418_419delAGinsGC	ENSMUSP00000049650:p.Ser140Ala	ENSMUSP00000049650:p.Ser140Ala	ENSMUST00000052716:c.418_419delAGinsGC	No	Yes
13	67138816	SNV	C	A	No	1		Heterozygous	7	27	25.9259	0.995529	3	4	0.428571	41	7	27	7	7	0	0.411212	0.921995	no	A/C	No	1	23.4962	0	34	0	ENSMUST00000052716:c.430C>A	ENSMUSP00000049650:p.His144Asn	ENSMUSP00000049650:p.His144Asn	ENSMUST00000052716:c.430C>A	Yes	Yes
13	67138818..67138820	MNV	TGT	ATA	No	3		Heterozygous	7	28	25	1	3	4	0.428571	40.1905	7	28	7	7	0	0.364177	0.949622	no	complex	No	1	200	0	33	0	ENSMUST00000052716:c.432_434delTGTinsATA	ENSMUSP00000049650:p.His144_Val145delinsGlnTyr	ENSMUSP00000049650:p.His144_Val145delinsGlnTyr	ENSMUST00000052716:c.432_434delTGTinsATA	Yes	Yes
13	67138829	SNV	A	G	No	1		Heterozygous	7	25	28	0.99957	3	4	0.428571	40.4286	7	25	7	7	0	0.509945	0.996691	no	A/G	No	1	33.6686	0	32	0	ENSMUST00000052716:c.443A>G	ENSMUSP00000049650:p.Lys148Arg	ENSMUSP00000049650:p.Lys148Arg	ENSMUST00000052716:c.443A>G	No	Yes
13	67139786..67139788	Deletion	AAA	-	No	3		Heterozygous	24	49	48.9796	1	9	15	0.375	39.3333	24	50	22	21	-0.1	0.936341	0.996955	no	complex	Yes	5	200	0	33	0	ENSMUST00000052716:c.1400_1402delAAA	ENSMUSP00000049650:p.Lys468del	ENSMUSP00000049650:p.Lys468del	ENSMUST00000052716:c.1400_1402delAAA	No	Yes
13	67182324	SNV	G	A	No	1		Heterozygous	27	46	58.6957	1	18	9	0.333333	40.2593	27	46	21	22	-0.56	0.956751	0.952612	no	A/G	No	1	124.47	0	63	0	ENSMUST00000021997:c.835G>A	ENSMUSP00000021997:p.Ala279Thr	ENSMUSP00000021997:p.Ala279Thr	ENSMUST00000021997:c.835G>A	No	Yes
13	67256204..67256205	MNV	GC	TA	No	2		Heterozygous	19	46	41.3043	1	8	11	0.421053	38.4211	19	46	18	18	-1.53	0.743515	0.775951	no	complex	No	1	200	0	32	0	ENSMUST00000045969:c.2169_2170delGCinsTA	ENSMUSP00000047222:p.Lys723_Pro724delinsAsnThr	ENSMUSP00000047222:p.Lys723_Pro724delinsAsnThr	ENSMUST00000045969:c.2169_2170delGCinsTA	No	Yes
13	67256281	SNV	T	G	No	1		Heterozygous	19	37	51.3513	1	6	13	0.315789	40.5789	19	37	16	16	0	0.735814	0.998806	no	G/T	No	1	135.744	0	33	0	ENSMUST00000045969:c.2093A>C	ENSMUSP00000047222:p.Lys698Thr	ENSMUSP00000047222:p.Lys698Thr	ENSMUST00000045969:c.2093A>C	No	Yes
13	67256752	SNV	A	G	No	1		Heterozygous	24	54	44.4444	1	14	11	0.44	39.875	25	57	22	23	0	0.836327	0.994237	no	A/G	No	1	200	0	46	0	ENSMUST00000045969:c.1622T>C	ENSMUSP00000047222:p.Leu541Pro	ENSMUSP00000047222:p.Leu541Pro	ENSMUST00000045969:c.1622T>C	No	Yes
13	67256795	SNV	A	T	No	1		Heterozygous	20	49	40.8163	1	12	8	0.4	39.8	20	49	19	20	0	0.871686	0.995345	no	A/T	No	1	127.101	0	48	0	ENSMUST00000045969:c.1579T>A	ENSMUSP00000047222:p.Tyr527Asn	ENSMUSP00000047222:p.Tyr527Asn	ENSMUST00000045969:c.1579T>A	No	Yes
13	67257263	SNV	A	G	No	1		Heterozygous	21	53	39.6226	1	9	12	0.428571	39.9524	21	53	17	18	0	0.81643	0.984076	no	A/G	No	1	130.376	0	36	0	ENSMUST00000045969:c.1111T>C	ENSMUSP00000047222:p.Tyr371His	ENSMUSP00000047222:p.Tyr371His	ENSMUST00000045969:c.1111T>C	No	Yes
13	67257931	SNV	A	G	No	1		Heterozygous	28	58	48.2759	1	15	13	0.464286	39.1071	28	58	26	25	0	0.98726	1	no	A/G	No	1	200	0	44	0	ENSMUST00000045969:c.443T>C	ENSMUSP00000047222:p.Val148Ala	ENSMUSP00000047222:p.Val148Ala	ENSMUST00000045969:c.443T>C	No	Yes
13	67292760	SNV	G	A	No	1		Heterozygous	15	44	34.0909	1	15	0	0	39.6667	15	44	8	9	-0.38	0.046428	0.03763	no	A/G	No	1	79.4238	0	29	0	ENSMUST00000049705:c.1750C>T	ENSMUSP00000053879:p.Pro584Ser	ENSMUSP00000053879:p.Pro584Ser	ENSMUST00000049705:c.1750C>T	No	Yes
13	67292855	SNV	G	A	No	1		Heterozygous	21	43	48.8372	1	17	4	0.190476	40.6191	21	43	12	13	0.18	0.279692	0.521734	no	A/G	No	1	156.536	0	53	0	ENSMUST00000049705:c.1655C>T	ENSMUSP00000053879:p.Thr552Ile	ENSMUSP00000053879:p.Thr552Ile	ENSMUST00000049705:c.1655C>T	No	Yes
13	67292976	SNV	T	G	No	1		Heterozygous	31	48	64.5833	1	13	18	0.419355	39.6129	31	48	20	22	0	0.974328	1	no	G/T	No	1	92.6059	0	43	0	ENSMUST00000049705:c.1534A>C	ENSMUSP00000053879:p.Ile512Leu	ENSMUSP00000053879:p.Ile512Leu	ENSMUST00000049705:c.1534A>C	No	Yes
13	67293113	SNV	G	A	No	1		Heterozygous	12	37	32.4324	1	4	8	0.333333	39.5833	13	38	9	11	0	0.245202	0.9906	no	A/G	No	1	63.3909	0	39	0	ENSMUST00000049705:c.1397C>T	ENSMUSP00000053879:p.Thr466Ile	ENSMUSP00000053879:p.Thr466Ile	ENSMUST00000049705:c.1397C>T	No	Yes
13	67293123	SNV	T	G	No	1		Heterozygous	17	28	60.7143	1	6	11	0.352941	40.7647	17	28	13	15	0	0.991921	1	no	G/T	No	1	71.7064	0	37	0	ENSMUST00000049705:c.1387A>C	ENSMUSP00000053879:p.Asn463His	ENSMUSP00000053879:p.Asn463His	ENSMUST00000049705:c.1387A>C	No	Yes
13	67293312	SNV	A	C	No	1		Heterozygous	22	44	50	1	17	6	0.26087	39.5455	23	46	20	21	0	0.769842	0.917925	no	A/C	No	1	200	1	39	2.5641	ENSMUST00000049705:c.1198T>G	ENSMUSP00000053879:p.Tyr400Asp	ENSMUSP00000053879:p.Tyr400Asp	ENSMUST00000049705:c.1198T>G	No	Yes
13	67293432	SNV	G	T	No	1		Heterozygous	22	46	47.8261	1	14	8	0.363636	39.2727	22	46	19	21	-0.72	0.600987	0.789041	no	G/T	No	1	200	0	52	0	ENSMUST00000049705:c.1078C>A	ENSMUSP00000053879:p.Pro360Thr	ENSMUSP00000053879:p.Pro360Thr	ENSMUST00000049705:c.1078C>A	No	Yes
13	67293494	SNV	T	C	No	1		Heterozygous	19	40	47.5	1	12	7	0.368421	40.1053	19	41	17	18	0.5	0.357201	0.996782	no	C/T	No	1	141.095	0	39	0	ENSMUST00000049705:c.1016A>G	ENSMUSP00000053879:p.Asp339Gly	ENSMUSP00000053879:p.Asp339Gly	ENSMUST00000049705:c.1016A>G	No	Yes
13	67293662	SNV	C	T	No	1		Heterozygous	9	34	26.4706	0.999136	1	8	0.111111	40.5556	9	35	8	8	0	0.030883	0.157356	no	C/T	No	1	30.636	0	37	0	ENSMUST00000049705:c.848G>A	ENSMUSP00000053879:p.Gly283Asp	ENSMUSP00000053879:p.Gly283Asp	ENSMUST00000049705:c.848G>A	No	Yes
13	67293746	SNV	C	T	No	1		Heterozygous	13	41	31.7073	0.999999	4	9	0.307692	39.3846	13	41	12	12	-0.49	0.321304	1	no	C/T	No	1	62.2038	1	39	2.5641	ENSMUST00000049705:c.764G>A	ENSMUSP00000053879:p.Gly255Asp	ENSMUSP00000053879:p.Gly255Asp	ENSMUST00000049705:c.764G>A	No	Yes
13	67293769	SNV	C	A	No	1		Heterozygous	15	46	32.6087	1	4	11	0.266667	37.7333	15	46	14	14	-1.36	0.67945	1	no	A/C	No	1	72.5163	0	40	0	ENSMUST00000049705:c.741G>T	ENSMUSP00000053879:p.Lys247Asn	ENSMUSP00000053879:p.Lys247Asn	ENSMUST00000049705:c.741G>T	No	Yes
13	67293812	SNV	G	A	No	1		Heterozygous	21	49	42.8571	1	7	14	0.333333	39.8095	21	49	19	19	0	0.988447	1	no	A/G	No	1	142.222	0	35	0	ENSMUST00000049705:c.698C>T	ENSMUSP00000053879:p.Pro233Leu	ENSMUSP00000053879:p.Pro233Leu	ENSMUST00000049705:c.698C>T	No	Yes
13	67293825	SNV	T	C	No	1		Heterozygous	19	50	38	1	6	13	0.315789	39.6842	19	50	18	18	0	0.96432	0.975931	no	C/T	No	1	113.195	0	36	0	ENSMUST00000049705:c.685A>G	ENSMUSP00000053879:p.Thr229Ala	ENSMUSP00000053879:p.Thr229Ala	ENSMUST00000049705:c.685A>G	No	Yes
13	67293837	SNV	A	C	No	1		Heterozygous	19	49	38.7755	1	7	12	0.368421	40.1053	19	49	18	18	0	0.987124	1	no	A/C	No	1	114.008	0	37	0	ENSMUST00000049705:c.673T>G	ENSMUSP00000053879:p.Leu225Val	ENSMUSP00000053879:p.Leu225Val	ENSMUST00000049705:c.673T>G	No	Yes
13	67294028	SNV	T	C	No	1		Heterozygous	14	38	36.8421	1	6	8	0.428571	38.7143	14	38	13	13	0	0.992396	1	no	C/T	No	1	82.5714	0	47	0	ENSMUST00000049705:c.482A>G	ENSMUSP00000053879:p.Glu161Gly	ENSMUSP00000053879:p.Glu161Gly	ENSMUST00000049705:c.482A>G	No	Yes
13	67294037	SNV	A	G	No	1		Heterozygous	16	38	42.1053	1	7	9	0.4375	39.9375	16	39	15	15	0	0.983038	1	no	A/G	No	1	108.367	1	46	2.17391	ENSMUST00000049705:c.473T>C	ENSMUSP00000053879:p.Val158Ala	ENSMUSP00000053879:p.Val158Ala	ENSMUST00000049705:c.473T>C	No	Yes
13	67294062	SNV	A	G	No	1		Heterozygous	15	36	41.6667	1	9	6	0.4	40.2	15	36	14	14	0	0.837521	0.93755	no	A/G	No	1	101.186	0	42	0	ENSMUST00000049705:c.448T>C	ENSMUSP00000053879:p.Ser150Pro	ENSMUSP00000053879:p.Ser150Pro	ENSMUST00000049705:c.448T>C	No	Yes
13	67294184	SNV	T	C	No	1		Heterozygous	12	36	33.3333	0.999999	7	5	0.416667	40	12	36	10	10	-0.13	0.828933	0.999984	no	C/T	No	1	62.8276	0	45	0	ENSMUST00000049705:c.326A>G	ENSMUSP00000053879:p.Tyr109Cys	ENSMUSP00000053879:p.Tyr109Cys	ENSMUST00000049705:c.326A>G	No	Yes
13	67296320	SNV	T	G	No	1		Heterozygous	12	37	32.4324	0.999998	9	3	0.25	40.6667	12	39	11	11	0	0.881801	0.592633	no	G/T	No	1	58.0424	0	58	0	ENSMUST00000049705:c.118A>C	ENSMUSP00000053879:p.Asn40His	ENSMUSP00000053879:p.Asn40His	ENSMUST00000049705:c.118A>C	No	Yes
13	67296335..67296337	MNV	ATG	GCA	No	3		Heterozygous	8	31	25.8065	1	6	2	0.25	40.2917	8	33	8	7	0	0.82431	0.709769	no	complex	No	1	200	0	51	0	ENSMUST00000049705:c.101_103delCATinsTGC	ENSMUSP00000053879:p.Thr34Met	ENSMUSP00000053879:p.Thr34Met	ENSMUST00000049705:c.101_103delCATinsTGC	No	Yes
13	67296342	SNV	A	C	No	1		Heterozygous	8	29	27.5862	0.99879	6	2	0.25	39.875	8	31	8	7	0	0.472035	0.632197	no	A/C	No	1	29.1736	0	51	0	ENSMUST00000049705:c.96T>G	ENSMUSP00000053879:p.Asp32Glu	ENSMUSP00000053879:p.Asp32Glu	ENSMUST00000049705:c.96T>G	No	Yes
13	67296356	SNV	C	T	No	1		Heterozygous	8	28	28.5714	0.999645	6	2	0.25	37.75	8	28	8	7	-1.32	0.836835	0.593695	no	C/T	No	1	34.4937	0	52	0	ENSMUST00000049705:c.82G>A	ENSMUSP00000053879:p.Asp28Asn	ENSMUSP00000053879:p.Asp28Asn	ENSMUST00000049705:c.82G>A	No	Yes
13	67296373	SNV	T	A	No	1		Heterozygous	9	29	31.0345	0.999939	6	3	0.333333	37	9	29	9	8	-0.71	0.829911	0.770459	no	A/T	No	1	42.1535	0	54	0	ENSMUST00000049705:c.65A>T	ENSMUSP00000053879:p.Gln22Leu	ENSMUSP00000053879:p.Gln22Leu	ENSMUST00000049705:c.65A>T	No	Yes
13	67296378	SNV	A	T	No	1		Heterozygous	10	31	32.2581	0.999989	7	3	0.3	38.9	10	31	10	9	-0.38	0.83264	0.746641	no	A/T	No	1	49.4286	0	54	0	ENSMUST00000049705:c.60T>A	ENSMUSP00000053879:p.Asp20Glu	ENSMUSP00000053879:p.Asp20Glu	ENSMUST00000049705:c.60T>A	No	Yes
13	67317600	SNV	C	T	No	1		Heterozygous	21	44	47.7273	1	11	10	0.47619	38.3333	21	44	17	18	-1.46	0.884459	0.979889	no	C/T	No	1	156.536	0	52	0	ENSMUST00000168892:c.[607G>A]; ENSMUST00000169142:c.[607G>A]; ENSMUST00000109735:c.[607G>A]; ENSMUST00000171466:c.[598G>A]	ENSMUSP00000126862:p.[Glu203Lys]; ENSMUSP00000129905:p.[Glu203Lys]; ENSMUSP00000105357:p.[Glu203Lys]; ENSMUSP00000127010:p.[Glu200Lys]	ENSMUSP00000105357:p.Glu203Lys	ENSMUST00000109735:c.607G>A	No	Yes
13	67343588	SNV	A	T	No	1		Heterozygous	25	45	55.5556	1	13	13	0.5	40.52	26	46	22	23	0	0.879662	1	no	A/T	No	1	138.275	0	54	0	ENSMUST00000044819:c.[229+1762T>A]; ENSMUST00000081582:c.[299T>A]	ENSMUSP00000076700:p.Leu100Gln	ENSMUSP00000076700:p.Leu100Gln	ENSMUST00000081582:c.299T>A	No	Yes
13	67362391	SNV	T	G	No	1		Heterozygous	29	47	61.7021	1	16	14	0.466667	39.7586	30	48	25	24	0.59	0.942531	0.971994	no	G/T	No	1	108.118	0	59	0	ENSMUST00000172266:c.[277A>C]; ENSMUST00000166080:c.[277A>C]	ENSMUSP00000130928:p.[Lys93Gln]; ENSMUSP00000126669:p.[Lys93Gln]	ENSMUSP00000126669:p.Lys93Gln	ENSMUST00000166080:c.277A>C	No	Yes
13	67367302	SNV	G	T	No	1		Heterozygous	22	49	44.898	1	13	10	0.434783	40.2727	23	50	20	20	0	0.968945	0.949706	no	G/T	No	1	153.525	0	62	0	ENSMUST00000166080:c.[221-4855C>A]; ENSMUST00000057070:c.[284C>A]; ENSMUST00000172266:c.[221-4855C>A]	ENSMUSP00000059686:p.Thr95Lys	ENSMUSP00000059686:p.Thr95Lys	ENSMUST00000057070:c.284C>A	No	Yes
13	67367338	SNV	A	C	No	1		Heterozygous	20	52	38.4615	1	12	8	0.4	39.45	20	52	19	18	0	0.757557	0.913114	no	A/C	No	1	118.257	0	66	0	ENSMUST00000172266:c.[220+4839T>G]; ENSMUST00000057070:c.[248T>G]; ENSMUST00000166080:c.[220+4839T>G]	ENSMUSP00000059686:p.Phe83Cys	ENSMUSP00000059686:p.Phe83Cys	ENSMUST00000057070:c.248T>G	No	Yes
13	67372194	SNV	A	G	No	1		Heterozygous	15	41	36.5854	1	8	8	0.5	41	16	42	16	16	0	0.380197	0.887598	yes	complex	No	1	200	0	60	0	ENSMUST00000166080:c.[203T>C]; ENSMUST00000172266:c.[203T>C]; ENSMUST00000057070:c.[203T>C]	ENSMUSP00000126669:p.[Met68Thr]; ENSMUSP00000130928:p.[Met68Thr]; ENSMUSP00000059686:p.[Met68Thr]	ENSMUSP00000059686:p.Met68Thr	ENSMUST00000057070:c.203T>C	Yes	Yes
13	67372194..67372195	MNV	AT	GC	No	2		Heterozygous	14	41	34.1463	1	12	2	0.142857	39.7027	14	42	13	12	-0.04	0.137419	0.334017	yes	complex	No	1	200	0	60	0	ENSMUST00000166080:c.[202_203delATinsGC]; ENSMUST00000057070:c.[202_203delATinsGC]; ENSMUST00000172266:c.[202_203delATinsGC]	ENSMUSP00000126669:p.[Met68Ala]; ENSMUSP00000059686:p.[Met68Ala]; ENSMUSP00000130928:p.[Met68Ala]	ENSMUSP00000059686:p.Met68Ala	ENSMUST00000057070:c.202_203delATinsGC	Yes	Yes
13	67372270	SNV	G	A	No	1		Heterozygous	16	56	28.5714	0.999999	4	12	0.25	38.9375	16	56	15	15	-0.96	0.589384	0.916069	no	A/G	No	1	58.7378	0	54	0	ENSMUST00000057070:c.[127C>T]; ENSMUST00000166080:c.[127C>T]; ENSMUST00000172266:c.[127C>T]	ENSMUSP00000059686:p.[Leu43Phe]; ENSMUSP00000126669:p.[Leu43Phe]; ENSMUSP00000130928:p.[Leu43Phe]	ENSMUSP00000059686:p.Leu43Phe	ENSMUST00000057070:c.127C>T	No	Yes
13	67372824	SNV	A	T	No	1		Heterozygous	19	54	35.1852	1	7	12	0.368421	40.1053	19	54	16	17	0	0.492549	0.960915	no	A/T	No	1	100.384	0	68	0	ENSMUST00000166080:c.[51T>A]; ENSMUST00000057070:c.[51T>A]; ENSMUST00000172266:c.[51T>A]	ENSMUSP00000126669:p.[Asp17Glu]; ENSMUSP00000059686:p.[Asp17Glu]; ENSMUSP00000130928:p.[Asp17Glu]	ENSMUSP00000059686:p.Asp17Glu	ENSMUST00000057070:c.51T>A	No	Yes
13	67389964	SNV	G	T	No	1		Heterozygous	26	54	48.1482	1	16	10	0.384615	39.6923	26	54	22	22	0	0.916922	0.847935	no	G/T	No	1	200	0	62	0	ENSMUST00000109732:c.[1360C>A]; ENSMUST00000181071:c.[*1095C>A]	ENSMUSP00000105354:p.Pro454Thr		ENSMUST00000181071:c.*1095C>A	No	Yes
13	67389981	SNV	G	A	No	1		Heterozygous	26	54	48.1482	1	14	12	0.461538	40.1923	26	55	23	23	0	0.423002	0.947493	no	A/G	No	1	200	0	65	0	ENSMUST00000181071:c.[*1078C>T]; ENSMUST00000109732:c.[1343C>T]	ENSMUSP00000105354:p.Thr448Ile		ENSMUST00000181071:c.*1078C>T	No	Yes
13	67390261	SNV	A	G	No	1		Heterozygous	24	56	42.8571	1	17	7	0.291667	39.9167	24	56	19	19	0	0.968374	0.738345	no	A/G	No	1	200	0	51	0	ENSMUST00000181071:c.[*798T>C]; ENSMUST00000109732:c.[1063T>C]	ENSMUSP00000105354:p.Ser355Pro		ENSMUST00000181071:c.*798T>C	No	Yes
13	67390534	SNV	G	A	No	1		Heterozygous	18	50	36	1	10	8	0.444444	40.7778	18	50	16	16	0	0.856495	0.966947	no	A/G	No	1	101.06	0	60	0	ENSMUST00000109732:c.[790C>T]; ENSMUST00000181071:c.[*525C>T]	ENSMUSP00000105354:p.Arg264Cys		ENSMUST00000181071:c.*525C>T	No	Yes
13	67394107	SNV	G	A	No	1		Heterozygous	14	42	33.3333	1	11	3	0.214286	40.1429	14	43	10	10	-0.11	0.467506	0.555949	no	A/G	No	1	72.2279	0	68	0	ENSMUST00000109732:c.[259+1937C>T]; ENSMUST00000181071:c.[299C>T]	ENSMUSP00000137755:p.Pro100Leu	ENSMUSP00000137755:p.Pro100Leu	ENSMUST00000181071:c.299C>T	Yes	Yes
13	67394112	SNV	C	G	No	1		Heterozygous	14	40	35	1	11	3	0.214286	40.7143	14	41	10	10	0	0.630543	0.573663	no	C/G	No	1	74.3341	0	70	0	ENSMUST00000181071:c.[294G>C]; ENSMUST00000109732:c.[259+1932G>C]	ENSMUSP00000137755:p.Trp98Cys	ENSMUSP00000137755:p.Trp98Cys	ENSMUST00000181071:c.294G>C	No	Yes
13	67394135	SNV	T	C	No	1		Heterozygous	16	43	37.2093	1	10	6	0.375	41	16	44	12	11	0	0.698238	0.785823	no	C/T	No	1	94.474	0	73	0	ENSMUST00000109732:c.[259+1909A>G]; ENSMUST00000181071:c.[271A>G]	ENSMUSP00000137755:p.Ile91Val	ENSMUSP00000137755:p.Ile91Val	ENSMUST00000181071:c.271A>G	No	Yes
13	67408273^67408274	Insertion	-	TGAG	No	4		Heterozygous	16	35	45.7143	1	9	7	0.4375	39.7419	16	35	14	14	2.02	0.981672	1	no	complex	No	1	200	0	54	0	ENSMUST00000056470:c.689_690insCTCA	ENSMUSP00000063027:p.Gln230fs	ENSMUSP00000063027:p.Gln230fs	ENSMUST00000056470:c.689_690insCTCA	No	Yes
13	67408329	SNV	T	C	No	1		Heterozygous	18	35	51.4286	1	11	7	0.388889	40.2778	18	35	15	15	0.11	0.998413	0.999356	no	C/T	No	1	129.581	0	58	0	ENSMUST00000056470:c.634A>G	ENSMUSP00000063027:p.Asn212Asp	ENSMUSP00000063027:p.Asn212Asp	ENSMUST00000056470:c.634A>G	No	Yes
13	67413933	SNV	C	T	No	1		Heterozygous	20	40	50	1	11	9	0.45	40.6	20	40	18	18	0	0.708563	0.927468	no	C/T	No	1	150.515	0	45	0	ENSMUST00000056470:c.25G>A	ENSMUSP00000063027:p.Val9Ile	ENSMUSP00000063027:p.Val9Ile	ENSMUST00000056470:c.25G>A	No	Yes
13	67431459	SNV	C	T	No	1		Heterozygous	26	40	65	1	12	14	0.461538	39.2692	26	40	20	22	-0.46	0.986836	1	no	C/T	No	1	77.286	0	36	0	ENSMUST00000057241:c.316G>A	ENSMUSP00000077307:p.Val106Met	ENSMUSP00000077307:p.Val106Met	ENSMUST00000057241:c.316G>A	No	Yes
13	67431494	SNV	G	C	No	1		Heterozygous	23	37	62.1622	1	12	11	0.478261	39.7391	23	37	18	20	-0.44	0.971404	1	no	C/G	No	1	82.6928	0	43	0	ENSMUST00000057241:c.281C>G	ENSMUSP00000077307:p.Ala94Gly	ENSMUSP00000077307:p.Ala94Gly	ENSMUST00000057241:c.281C>G	No	Yes
13	67442297	SNV	C	T	No	1		Heterozygous	11	37	29.7297	0.999983	3	8	0.272727	39.9091	11	37	9	11	0	0.42136	0.526369	no	C/T	No	1	47.8128	1	58	1.72414	ENSMUST00000180580:c.[*1142G>A]; ENSMUST00000057241:c.[229+6524G>A]; ENSMUST00000075255:c.[1267G>A]	ENSMUSP00000074735:p.Gly423Arg		ENSMUST00000180580:c.*1142G>A	No	Yes
13	67442311	SNV	G	A	No	1		Heterozygous	12	38	31.5789	0.999998	3	9	0.25	39.5	12	38	10	12	0	0.152488	0.553713	no	A/G	No	1	57.7816	1	58	1.72414	ENSMUST00000075255:c.[1253C>T]; ENSMUST00000057241:c.[229+6510C>T]; ENSMUST00000180580:c.[*1128C>T]	ENSMUSP00000074735:p.Thr418Met		ENSMUST00000180580:c.*1128C>T	No	Yes
13	67442341	SNV	C	T	No	1		Heterozygous	11	33	33.3333	0.999999	3	8	0.272727	40.6364	11	34	9	11	0	0.153067	0.846292	no	C/T	No	1	58.9792	1	57	1.75439	ENSMUST00000057241:c.[229+6480G>A]; ENSMUST00000180580:c.[*1098G>A]; ENSMUST00000075255:c.[1223G>A]	ENSMUSP00000074735:p.Arg408Lys		ENSMUST00000180580:c.*1098G>A	No	Yes
13	67449414	SNV	C	G	No	1		Heterozygous	15	37	40.5405	1	8	7	0.466667	39.8667	15	37	13	14	0	0.643976	0.934042	no	C/G	No	1	95.4142	0	61	0	ENSMUST00000180580:c.[69G>C]; ENSMUST00000057241:c.[69G>C]; ENSMUST00000075255:c.[69G>C]	ENSMUSP00000137953:p.[Glu23Asp]; ENSMUSP00000077307:p.[Glu23Asp]; ENSMUSP00000074735:p.[Glu23Asp]	ENSMUSP00000137953:p.Glu23Asp	ENSMUST00000180580:c.69G>C	No	Yes
13	67481179	SNV	T	C	No	1		Heterozygous	22	40	55	1	14	8	0.363636	40.2273	22	40	18	18	0	0.927365	0.975694	no	C/T	No	1	128.909	0	37	0	ENSMUST00000019572:c.217A>G	ENSMUSP00000019572:p.Thr73Ala	ENSMUSP00000019572:p.Thr73Ala	ENSMUST00000019572:c.217A>G	No	Yes
13	67481790	SNV	T	C	No	1		Heterozygous	21	40	52.5	1	13	8	0.380952	40.5714	21	40	18	21	0.6	0.940415	0.998197	no	C/T	No	1	141.622	0	57	0	ENSMUST00000019572:c.62A>G	ENSMUSP00000019572:p.Tyr21Cys	ENSMUSP00000019572:p.Tyr21Cys	ENSMUST00000019572:c.62A>G	No	Yes
13	67540598	SNV	A	G	No	1		Heterozygous	22	42	52.3809	1	11	11	0.5	40.8182	22	42	18	18	0.29	0.948638	1	no	A/G	No	1	148.754	0	42	0	ENSMUST00000181892:c.2542T>C	ENSMUSP00000137928:p.Ser848Pro	ENSMUSP00000137928:p.Ser848Pro	ENSMUST00000181892:c.2542T>C	No	Yes
13	67542381	SNV	G	T	No	1		Heterozygous	17	36	47.2222	1	5	12	0.294118	40.7647	17	36	14	15	0.56	0.319868	0.66414	no	G/T	No	1	126.094	0	53	0	ENSMUST00000181892:c.759C>A	ENSMUSP00000137928:p.Asp253Glu	ENSMUSP00000137928:p.Asp253Glu	ENSMUST00000181892:c.759C>A	No	Yes
13	67591632	SNV	C	T	No	1		Heterozygous	21	37	56.7568	1	9	12	0.428571	40.4286	21	37	21	21	0	0.794161	1	no	C/T	No	1	111.185	0	50	0	ENSMUST00000012873:c.2513G>A	ENSMUSP00000012873:p.Gly838Glu	ENSMUSP00000012873:p.Gly838Glu	ENSMUST00000012873:c.2513G>A	No	Yes
13	67619468	SNV	C	T	No	1		Heterozygous	35	64	54.6875	1	14	21	0.4	40.3714	35	64	27	28	0	0.847624	1	no	C/T	No	1	200	0	59	0	ENSMUST00000012314:c.2641G>A	ENSMUSP00000012314:p.Gly881Ser	ENSMUSP00000012314:p.Gly881Ser	ENSMUST00000012314:c.2641G>A	No	Yes
13	67619654	SNV	G	A	No	1		Heterozygous	28	58	48.2759	1	14	14	0.5	40.2143	28	58	25	26	0	0.939983	0.878976	no	A/G	No	1	200	0	58	0	ENSMUST00000012314:c.2455C>T	ENSMUSP00000012314:p.His819Tyr	ENSMUSP00000012314:p.His819Tyr	ENSMUST00000012314:c.2455C>T	No	Yes
13	67620212	SNV	C	T	No	1		Heterozygous	24	52	46.1538	1	10	14	0.416667	39.1667	24	52	18	22	0	0.68426	0.982503	no	C/T	No	1	200	0	33	0	ENSMUST00000012314:c.1897G>A	ENSMUSP00000012314:p.Val633Ile	ENSMUSP00000012314:p.Val633Ile	ENSMUST00000012314:c.1897G>A	No	Yes
13	67620661	SNV	A	T	No	1		Heterozygous	29	44	65.9091	1	12	17	0.413793	40.2759	29	44	26	25	0	0.996576	1	no	A/T	No	1	77.1174	0	44	0	ENSMUST00000012314:c.1448T>A	ENSMUSP00000012314:p.Phe483Tyr	ENSMUSP00000012314:p.Phe483Tyr	ENSMUST00000012314:c.1448T>A	No	Yes
13	67620853	SNV	C	T	No	1		Heterozygous	12	33	36.3636	1	4	8	0.333333	41	12	33	12	11	0	0.709088	0.897704	no	C/T	No	1	71.7601	0	44	0	ENSMUST00000012314:c.1256G>A	ENSMUSP00000012314:p.Arg419Lys	ENSMUSP00000012314:p.Arg419Lys	ENSMUST00000012314:c.1256G>A	No	Yes
13	67621399	SNV	T	C	No	1		Heterozygous	17	41	41.4634	1	6	11	0.352941	39.2353	17	41	16	16	0	0.947389	0.95258	no	C/T	No	1	112.684	0	45	0	ENSMUST00000012314:c.710A>G	ENSMUSP00000012314:p.Asp237Gly	ENSMUSP00000012314:p.Asp237Gly	ENSMUST00000012314:c.710A>G	No	Yes
13	67621588	SNV	A	G	No	1		Heterozygous	8	28	28.5714	0.999607	5	3	0.375	40	8	28	8	8	0	0.43838	0.647181	no	A/G	No	1	34.0598	0	44	0	ENSMUST00000012314:c.521T>C	ENSMUSP00000012314:p.Leu174Pro	ENSMUSP00000012314:p.Leu174Pro	ENSMUST00000012314:c.521T>C	No	Yes
13	67621684	SNV	G	A	No	1		Heterozygous	15	38	39.4737	1	7	9	0.4375	40.7333	16	39	13	13	0	0.244306	0.974475	no	A/G	No	1	96.1693	0	37	0	ENSMUST00000012314:c.425C>T	ENSMUSP00000012314:p.Thr142Ile	ENSMUSP00000012314:p.Thr142Ile	ENSMUST00000012314:c.425C>T	No	Yes
13	67623473	SNV	A	T	No	1		Heterozygous	9	30	30	0.999886	7	3	0.3	39.6667	10	31	8	8	0	0.901914	0.835255	no	A/T	No	1	39.4475	0	39	0	ENSMUST00000012314:c.254T>A	ENSMUSP00000012314:p.Leu85His	ENSMUSP00000012314:p.Leu85His	ENSMUST00000012314:c.254T>A	No	Yes
13	67624050	SNV	T	G	No	1		Heterozygous	10	33	30.303	0.999957	3	7	0.3	41	10	33	8	9	0.17	0.703305	0.949234	no	G/T	No	1	43.6427	0	35	0	ENSMUST00000012314:c.148A>C	ENSMUSP00000012314:p.Asn50His	ENSMUSP00000012314:p.Asn50His	ENSMUST00000012314:c.148A>C	No	Yes
13	67637655	SNV	A	T	No	1		Heterozygous	24	45	53.3333	1	9	15	0.375	40.0833	24	45	24	22	0.7	0.502589	0.869368	no	A/T	No	1	150.515	0	52	0	ENSMUST00000012314:c.28T>A	ENSMUSP00000012314:p.Phe10Ile	ENSMUSP00000012314:p.Phe10Ile	ENSMUST00000012314:c.28T>A	Yes	Yes
13	67637663	SNV	G	C	No	1		Heterozygous	26	47	55.3192	1	11	15	0.423077	40.5385	26	47	25	24	0	0.736258	0.946277	no	C/G	No	1	144.231	0	53	0	ENSMUST00000012314:c.20C>G	ENSMUSP00000012314:p.Thr7Ser	ENSMUSP00000012314:p.Thr7Ser	ENSMUST00000012314:c.20C>G	No	Yes
13	67669554	SNV	T	C	No	1		Heterozygous	15	43	34.8837	1	4	11	0.266667	41	15	43	12	12	0.41	0.338471	0.499656	no	C/T	No	1	81.6992	0	50	0	ENSMUST00000137496:c.2317A>G	ENSMUSP00000121275:p.Ile773Val	ENSMUSP00000121275:p.Ile773Val	ENSMUST00000137496:c.2317A>G	No	Yes
13	67669565	SNV	T	C	No	1		Heterozygous	16	41	39.0244	1	4	12	0.25	39.3125	16	41	13	13	0	0.469718	0.695866	no	C/T	No	1	99.9079	0	51	0	ENSMUST00000137496:c.2306A>G	ENSMUSP00000121275:p.Asn769Ser	ENSMUSP00000121275:p.Asn769Ser	ENSMUST00000137496:c.2306A>G	No	Yes
13	67669568	SNV	T	C	No	1		Heterozygous	16	41	39.0244	1	4	12	0.25	40.25	16	41	13	13	0	0.52243	0.695866	no	C/T	No	1	100.006	0	51	0	ENSMUST00000137496:c.2303A>G	ENSMUSP00000121275:p.Tyr768Cys	ENSMUSP00000121275:p.Tyr768Cys	ENSMUST00000137496:c.2303A>G	No	Yes
13	67669605	SNV	C	T	No	1		Heterozygous	12	37	32.4324	0.999999	5	7	0.416667	40.25	12	37	9	9	0	0.915286	0.98148	no	C/T	No	1	60.5942	0	50	0	ENSMUST00000137496:c.2266G>A	ENSMUSP00000121275:p.Val756Ile	ENSMUSP00000121275:p.Val756Ile	ENSMUST00000137496:c.2266G>A	No	Yes
13	67669623	SNV	C	G	No	1		Heterozygous	14	41	34.1463	1	4	10	0.285714	40.7143	14	41	11	11	0	0.982139	0.771218	no	C/G	No	1	71.5494	0	51	0	ENSMUST00000137496:c.2248G>C	ENSMUSP00000121275:p.Val750Leu	ENSMUSP00000121275:p.Val750Leu	ENSMUST00000137496:c.2248G>C	No	Yes
13	67669649	SNV	C	G	No	1		Heterozygous	11	33	33.3333	0.999997	4	7	0.363636	40.2727	11	33	9	9	0	0.736882	1	no	C/G	No	1	55.4843	0	47	0	ENSMUST00000137496:c.2222G>C	ENSMUSP00000121275:p.Gly741Ala	ENSMUSP00000121275:p.Gly741Ala	ENSMUST00000137496:c.2222G>C	No	Yes
13	67669740	SNV	T	C	No	1		Heterozygous	20	33	60.6061	1	11	9	0.45	40.8	20	33	15	17	0	0.777838	0.748568	no	C/T	No	1	84.5095	0	33	0	ENSMUST00000137496:c.2131A>G	ENSMUSP00000121275:p.Ile711Val	ENSMUSP00000121275:p.Ile711Val	ENSMUST00000137496:c.2131A>G	No	Yes
13	67669813	SNV	A	C	No	1		Heterozygous	21	38	55.2632	1	15	6	0.285714	40.1905	21	38	16	18	0	0.917786	0.5738	no	A/C	No	1	120.621	1	43	2.32558	ENSMUST00000137496:c.2058T>G	ENSMUSP00000121275:p.Asn686Lys	ENSMUSP00000121275:p.Asn686Lys	ENSMUST00000137496:c.2058T>G	No	Yes
13	67670088	SNV	G	A	No	1		Heterozygous	19	32	59.375	1	10	10	0.5	40.0526	20	33	16	16	0	0.987052	0.999461	no	A/G	No	1	86.8217	0	41	0	ENSMUST00000137496:c.1783C>T	ENSMUSP00000121275:p.His595Tyr	ENSMUSP00000121275:p.His595Tyr	ENSMUST00000137496:c.1783C>T	No	Yes
13	67671171	SNV	T	C	No	1		Heterozygous	22	38	57.8947	1	16	6	0.272727	39.6818	22	38	20	19	0	0.275843	0.724931	no	C/T	No	1	108.775	0	55	0	ENSMUST00000137496:c.700A>G	ENSMUSP00000121275:p.Thr234Ala	ENSMUSP00000121275:p.Thr234Ala	ENSMUST00000137496:c.700A>G	No	Yes
13	67671362	SNV	T	G	No	1		Heterozygous	18	31	58.0645	1	5	13	0.277778	39.3333	18	31	17	18	-0.87	0.32713	0.432032	no	G/T	No	1	88.9283	0	40	0	ENSMUST00000137496:c.[509A>C]; ENSMUST00000175821:c.[479A>C]	ENSMUSP00000121275:p.[Lys170Thr]; ENSMUSP00000135050:p.[Lys160Thr]	ENSMUSP00000121275:p.Lys170Thr	ENSMUST00000137496:c.509A>C	No	Yes
13	67671572	SNV	G	A	No	1		Heterozygous	21	51	41.1765	1	8	13	0.380952	40.6191	21	51	20	19	0.32	0.822032	0.936854	no	A/G	No	1	136.623	0	42	0	ENSMUST00000175821:c.[269C>T]; ENSMUST00000110973:c.[260C>T]; ENSMUST00000137496:c.[299C>T]	ENSMUSP00000135050:p.[Ser90Phe]; ENSMUSP00000106600:p.[Ser87Phe]; ENSMUSP00000121275:p.[Ser100Phe]	ENSMUSP00000121275:p.Ser100Phe	ENSMUST00000137496:c.299C>T	No	Yes
13	67671611	SNV	T	C	No	1		Heterozygous	18	44	40.9091	1	3	15	0.166667	38.7778	18	45	17	17	0	0.834488	0.678361	no	C/T	No	1	116.906	0	51	0	ENSMUST00000137496:c.[260A>G]; ENSMUST00000110973:c.[221A>G]; ENSMUST00000175821:c.[230A>G]	ENSMUSP00000121275:p.[Glu87Gly]; ENSMUSP00000106600:p.[Glu74Gly]; ENSMUSP00000135050:p.[Glu77Gly]	ENSMUSP00000121275:p.Glu87Gly	ENSMUST00000137496:c.260A>G	No	Yes
13	67710335	SNV	C	G	No	1		Heterozygous	30	50	60	1	13	17	0.433333	40.2667	30	51	21	21	0	0.94969	0.966978	no	C/G	No	1	123.06	0	47	0	ENSMUST00000130891:c.[239G>C]; ENSMUST00000073157:c.[209G>C]; ENSMUST00000127979:c.[200G>C]	ENSMUSP00000123380:p.[Gly80Ala]; ENSMUSP00000072900:p.[Gly70Ala]; ENSMUSP00000117218:p.[Gly67Ala]	ENSMUSP00000117218:p.Gly67Ala	ENSMUST00000127979:c.200G>C	No	Yes
13	67724214	SNV	T	C	No	1		Heterozygous	16	46	34.7826	1	11	5	0.3125	39.9375	16	46	15	15	0	0.23536	0.706561	no	C/T	No	1	86.0426	0	42	0	ENSMUST00000130891:c.[10A>G]; ENSMUST00000073157:c.[6+4847A>G]; ENSMUST00000127979:c.[-129A>G]	ENSMUSP00000123380:p.Ser4Gly		ENSMUST00000127979:c.-129A>G	No	Yes
13	67749015	SNV	T	C	No	1		Heterozygous	22	44	50	1	8	14	0.363636	39.8182	22	44	19	18	0	0.855994	0.978441	no	C/T	No	1	200	0	69	0	ENSMUST00000091520:c.[937A>G]; ENSMUST00000144183:c.[1057A>G]	ENSMUSP00000089105:p.[Thr313Ala]; ENSMUSP00000121202:p.[Thr353Ala]	ENSMUSP00000121202:p.Thr353Ala	ENSMUST00000144183:c.1057A>G	Yes	Yes
13	67749339	SNV	C	G	No	1		Heterozygous	27	52	51.9231	1	14	13	0.481481	40.037	27	52	24	25	0	0.833415	1	no	C/G	No	1	200	0	56	0	ENSMUST00000144183:c.[733G>C]; ENSMUST00000091520:c.[613G>C]	ENSMUSP00000121202:p.[Gly245Arg]; ENSMUSP00000089105:p.[Gly205Arg]	ENSMUSP00000121202:p.Gly245Arg	ENSMUST00000144183:c.733G>C	No	Yes
13	67749582	SNV	A	G	No	1		Heterozygous	26	47	55.3192	1	14	12	0.461538	40	26	47	21	24	0.6	0.940798	1	no	A/G	No	1	147.505	0	39	0	ENSMUST00000144183:c.[490T>C]; ENSMUST00000091520:c.[370T>C]	ENSMUSP00000121202:p.[Phe164Leu]; ENSMUSP00000089105:p.[Phe124Leu]	ENSMUSP00000121202:p.Phe164Leu	ENSMUST00000144183:c.490T>C	No	Yes
13	67755112	SNV	A	G	No	1		Heterozygous	16	46	34.7826	1	8	10	0.444444	40.75	18	48	15	15	0.48	0.937083	0.994617	no	A/G	No	1	86.1342	0	66	0	ENSMUST00000091520:c.[-44T>C]; ENSMUST00000144183:c.[77T>C]	ENSMUSP00000121202:p.Val26Ala	ENSMUSP00000121202:p.Val26Ala	ENSMUST00000144183:c.77T>C	No	Yes
13	67755137	SNV	C	T	No	1		Heterozygous	22	53	41.5094	1	14	10	0.416667	39.4091	24	55	20	18	0	0.503002	0.630031	no	C/T	No	1	143.748	0	58	0	ENSMUST00000144183:c.52G>A	ENSMUSP00000121202:p.Val18Ile	ENSMUSP00000121202:p.Val18Ile	ENSMUST00000144183:c.52G>A	No	Yes
13	67765386^67765387	Insertion	-	T	No	1		Heterozygous	15	31	48.3871	1	4	11	0.266667	40.4667	15	31	13	14	0	0.876932	0.944135	no	-/T	Yes	6	107.22	0	56	0	ENSMUST00000171257:c.238_239insA	ENSMUSP00000125787:p.Arg80fs	ENSMUSP00000125787:p.Arg80fs	ENSMUST00000171257:c.238_239insA	No	Yes
13	67773405..67773406	MNV	CA	AT	No	2		Heterozygous	14	38	36.8421	1	11	3	0.214286	40.4286	14	38	13	13	0	0.251179	0.984992	no	complex	No	1	200	0	53	0	ENSMUST00000171257:c.53_54delTGinsAT	ENSMUSP00000125787:p.Val18Asp	ENSMUSP00000125787:p.Val18Asp	ENSMUST00000171257:c.53_54delTGinsAT	Yes	Yes
13	67773413	SNV	C	G	No	1		Heterozygous	14	36	38.8889	1	11	3	0.214286	41	14	36	13	13	0.01	0.172487	0.969367	no	C/G	No	1	85.4989	0	53	0	ENSMUST00000171257:c.46G>C	ENSMUSP00000125787:p.Ala16Pro	ENSMUSP00000125787:p.Ala16Pro	ENSMUST00000171257:c.46G>C	No	Yes
13	67773431	SNV	T	C	No	1		Heterozygous	15	32	46.875	1	11	4	0.266667	40.7333	15	32	14	14	0.21	0.583531	1	no	C/T	No	1	112.322	0	56	0	ENSMUST00000171257:c.28A>G	ENSMUSP00000125787:p.Met10Val	ENSMUSP00000125787:p.Met10Val	ENSMUST00000171257:c.28A>G	No	Yes
13	67786315	SNV	G	A	No	1		Heterozygous	21	49	42.8571	1	13	10	0.434783	40.2381	23	51	18	19	-0.36	0.771967	0.967643	no	A/G	No	1	142.222	0	61	0	ENSMUST00000181319:c.[229+1826G>A]; ENSMUST00000164936:c.[386G>A]	ENSMUSP00000132282:p.Arg129Lys	ENSMUSP00000132282:p.Arg129Lys	ENSMUST00000164936:c.386G>A	No	Yes
13	67792085	SNV	T	G	No	1		Heterozygous	24	42	57.1429	1	13	12	0.48	39.8333	25	43	19	22	0	0.8927	1	no	G/T	No	1	122.1	0	43	0	ENSMUST00000181319:c.243T>G	ENSMUSP00000137936:p.Asp81Glu	ENSMUSP00000137936:p.Asp81Glu	ENSMUST00000181319:c.243T>G	No	Yes
13	67792164^67792165	Insertion	-	T	No	1		Heterozygous	37	66	56.0606	1	25	12	0.324324	40.3513	37	66	30	33	0	0.812741	0.857953	no	-/T	Yes	3	200	0	42	0	ENSMUST00000181319:c.322_323insT	ENSMUSP00000137936:p.Cys109fs	ENSMUSP00000137936:p.Cys109fs	ENSMUST00000181319:c.322_323insT	No	Yes
13	67822265	SNV	T	G	No	1		Heterozygous	16	31	51.6129	1	8	8	0.5	39.625	16	31	15	16	0	0.978765	1	no	G/T	No	1	114.136	0	37	0	ENSMUST00000181391:c.[31T>G]; ENSMUST00000012725:c.[-50-19T>G]	ENSMUSP00000137903:p.Ser11Ala	ENSMUSP00000137903:p.Ser11Ala	ENSMUST00000181391:c.31T>G	No	Yes
13	67825784	SNV	T	C	No	1		Heterozygous	17	38	44.7368	1	10	7	0.411765	39.9412	17	38	15	14	0	0.963858	0.988795	no	C/T	No	1	121.106	1	34	2.94118	ENSMUST00000012725:c.[931T>C]; ENSMUST00000181391:c.[1030T>C]	ENSMUSP00000012725:p.[Cys311Arg]; ENSMUSP00000137903:p.[Cys344Arg]	ENSMUSP00000137903:p.Cys344Arg	ENSMUST00000181391:c.1030T>C	No	Yes
13	67825801	SNV	T	G	No	1		Heterozygous	21	46	45.6522	1	11	10	0.47619	39.7619	21	46	18	17	0	0.471975	0.885112	no	G/T	No	1	148.085	1	41	2.43902	ENSMUST00000181391:c.[1047T>G]; ENSMUST00000012725:c.[948T>G]	ENSMUSP00000137903:p.[Ile349Met]; ENSMUSP00000012725:p.[Ile316Met]	ENSMUSP00000137903:p.Ile349Met	ENSMUST00000181391:c.1047T>G	No	Yes
13	67825883	SNV	T	A	No	1		Heterozygous	30	59	50.8475	1	12	20	0.375	40.3	32	62	25	27	0	0.909139	0.998145	no	A/T	No	1	200	0	53	0	ENSMUST00000012725:c.[1030T>A]; ENSMUST00000181391:c.[1129T>A]	ENSMUSP00000012725:p.[Leu344Met]; ENSMUSP00000137903:p.[Leu377Met]	ENSMUSP00000137903:p.Leu377Met	ENSMUST00000181391:c.1129T>A	No	Yes
13	67833287	SNV	G	A	No	1		Heterozygous	27	60	45	1	17	10	0.37037	39.7778	27	60	22	23	-1.07	0.813501	0.844995	no	A/G	No	1	200	0	46	0	ENSMUST00000060609:c.53G>A	ENSMUSP00000051123:p.Cys18Tyr	ENSMUSP00000051123:p.Cys18Tyr	ENSMUST00000060609:c.53G>A	No	Yes
13	67833293..67833294	MNV	AG	GT	No	2		Heterozygous	28	62	45.1613	1	17	11	0.392857	39.6607	28	62	23	24	0	0.908764	0.919897	no	complex	No	1	200	0	48	0	ENSMUST00000060609:c.59_60delAGinsGT	ENSMUSP00000051123:p.Glu20Gly	ENSMUSP00000051123:p.Glu20Gly	ENSMUST00000060609:c.59_60delAGinsGT	No	Yes
13	68564333	SNV	C	T	No	1		Heterozygous	27	58	46.5517	1	12	15	0.444444	39.5926	27	58	26	25	-0.8	0.848507	0.967643	no	C/T	No	1	200	0	54	0	ENSMUST00000045827:c.1933G>A	ENSMUSP00000039810:p.Val645Ile	ENSMUSP00000039810:p.Val645Ile	ENSMUST00000045827:c.1933G>A	No	Yes
13	68566082	SNV	C	T	No	1		Heterozygous	27	54	50	1	16	11	0.407407	39.5185	27	55	25	26	0	0.922889	0.827742	no	C/T	No	1	200	0	46	0	ENSMUST00000045827:c.1537G>A	ENSMUSP00000039810:p.Ala513Thr	ENSMUSP00000039810:p.Ala513Thr	ENSMUST00000045827:c.1537G>A	No	Yes
13	68566096	SNV	A	G	No	1		Heterozygous	29	61	47.541	1	18	11	0.37931	40.1379	29	61	27	28	-0.12	0.804459	0.60352	no	A/G	No	1	200	0	51	0	ENSMUST00000045827:c.1523T>C	ENSMUSP00000039810:p.Val508Ala	ENSMUSP00000039810:p.Val508Ala	ENSMUST00000045827:c.1523T>C	No	Yes
13	68566174	SNV	A	G	No	1		Heterozygous	37	63	58.7302	1	18	19	0.486486	40.6487	37	63	33	31	1.04	0.967551	0.989299	no	A/G	No	1	200	0	59	0	ENSMUST00000045827:c.1445T>C	ENSMUSP00000039810:p.Leu482Pro	ENSMUSP00000039810:p.Leu482Pro	ENSMUST00000045827:c.1445T>C	Yes	Yes
13	68575200	SNV	T	C	No	1		Heterozygous	27	42	64.2857	1	14	13	0.481481	40.2222	27	44	18	21	0	0.857573	1	no	C/T	No	1	85.0067	0	46	0	ENSMUST00000045827:c.592A>G	ENSMUSP00000039810:p.Met198Val	ENSMUSP00000039810:p.Met198Val	ENSMUST00000045827:c.592A>G	No	Yes
13	68579556..68579557	MNV	TT	CC	No	2		Heterozygous	34	65	52.3077	1	19	16	0.457143	40.1343	35	66	29	27	0	0.604527	1	no	complex	No	1	200	0	81	0	ENSMUST00000045827:c.269_270delAAinsGG	ENSMUSP00000039810:p.Gln90Arg	ENSMUSP00000039810:p.Gln90Arg	ENSMUST00000045827:c.269_270delAAinsGG	No	Yes
13	68583662	SNV	C	A	No	1		Heterozygous	20	42	47.6191	1	11	9	0.45	38.8	20	42	18	19	0	0.754673	0.855129	no	A/C	No	1	147.505	0	48	0	ENSMUST00000051784:c.101C>A	ENSMUSP00000061737:p.Pro34Gln	ENSMUSP00000061737:p.Pro34Gln	ENSMUST00000051784:c.101C>A	No	Yes
13	68583883..68583884	MNV	TA	GT	No	2		Heterozygous	20	52	38.4615	1	9	11	0.45	39.9231	20	53	15	18	0	0.703715	0.986895	no	complex	No	1	200	0	69	0	ENSMUST00000051784:c.322_323delTAinsGT	ENSMUSP00000061737:p.Tyr108Val	ENSMUSP00000061737:p.Tyr108Val	ENSMUST00000051784:c.322_323delTAinsGT	No	Yes
13	68584085	SNV	A	G	No	1		Heterozygous	30	64	46.875	1	20	10	0.333333	39.1667	30	64	25	27	0.16	0.934201	0.913003	no	A/G	No	1	200	0	61	0	ENSMUST00000051784:c.524A>G	ENSMUSP00000061737:p.Asn175Ser	ENSMUSP00000061737:p.Asn175Ser	ENSMUST00000051784:c.524A>G	No	Yes
13	68584333	SNV	A	G	No	1		Heterozygous	41	78	52.5641	1	20	22	0.47619	40.4146	42	79	39	37	0.06	0.979758	1	no	A/G	No	1	200	0	72	0	ENSMUST00000051784:c.772A>G	ENSMUSP00000061737:p.Thr258Ala	ENSMUSP00000061737:p.Thr258Ala	ENSMUST00000051784:c.772A>G	No	Yes
13	68584358	SNV	T	C	No	1		Heterozygous	40	78	51.282	1	20	20	0.5	40.8	40	78	38	36	1.5	0.935792	0.999879	no	C/T	No	1	200	0	70	0	ENSMUST00000051784:c.797T>C	ENSMUSP00000061737:p.Val266Ala	ENSMUSP00000061737:p.Val266Ala	ENSMUST00000051784:c.797T>C	No	Yes
13	68584388	SNV	T	C	No	1		Heterozygous	33	73	45.2055	1	17	16	0.484848	40.2121	33	73	31	31	1.11	0.972282	1	no	C/T	No	1	200	0	66	0	ENSMUST00000051784:c.827T>C	ENSMUSP00000061737:p.Met276Thr	ENSMUSP00000061737:p.Met276Thr	ENSMUST00000051784:c.827T>C	No	Yes
13	68587729	SNV	C	A	No	1		Heterozygous	24	55	43.6364	1	8	16	0.333333	38.7917	24	55	21	22	-0.65	0.737378	0.661765	no	A/C	No	1	200	0	65	0	ENSMUST00000051784:c.1597C>A	ENSMUSP00000061737:p.Leu533Met	ENSMUSP00000061737:p.Leu533Met	ENSMUST00000051784:c.1597C>A	No	Yes
13	68592015	SNV	G	A	No	1		Heterozygous	27	53	50.9434	1	20	7	0.259259	39.8518	27	53	25	27	0	0.464106	0.92374	no	A/G	No	1	200	0	43	0	ENSMUST00000051784:c.1972G>A	ENSMUSP00000061737:p.Ala658Thr	ENSMUSP00000061737:p.Ala658Thr	ENSMUST00000051784:c.1972G>A	No	Yes
13	69594938	SNV	T	G	No	1		Heterozygous	18	46	39.1304	1	8	10	0.444444	38.2222	18	46	18	17	0	0.998668	0.966947	no	G/T	No	1	109.219	0	58	0	ENSMUST00000143716:c.[-102-17363T>G]; ENSMUST00000091514:c.[528A>C]	ENSMUSP00000089097:p.Glu176Asp	ENSMUSP00000089097:p.Glu176Asp	ENSMUST00000091514:c.528A>C	No	Yes
13	69600255	SNV	C	T	No	1		Heterozygous	30	57	52.6316	1	11	19	0.366667	40.1333	30	58	24	24	0	0.874075	0.978176	no	C/T	No	1	200	0	59	0	ENSMUST00000143716:c.[-102-12046C>T]; ENSMUST00000091514:c.[424G>A]	ENSMUSP00000089097:p.Val142Ile	ENSMUSP00000089097:p.Val142Ile	ENSMUST00000091514:c.424G>A	No	Yes
13	69611229	SNV	G	A	No	1		Heterozygous	28	49	57.1429	1	10	18	0.357143	40.25	28	49	24	26	0	0.964671	1	no	A/G	No	1	141.622	0	51	0	ENSMUST00000143716:c.[-102-1072G>A]; ENSMUST00000091514:c.[19C>T]	ENSMUSP00000089097:p.Arg7Cys	ENSMUSP00000089097:p.Arg7Cys	ENSMUST00000091514:c.19C>T	No	Yes
13	69629656	SNV	C	T	No	1		Heterozygous	35	76	46.0526	1	22	13	0.371429	40.0571	35	78	32	33	0	0.668818	0.849854	no	C/T	No	1	200	0	73	0	ENSMUST00000022087:c.[1247C>T]; ENSMUST00000109699:c.[1445C>T]; ENSMUST00000176485:c.[1340C>T]	ENSMUSP00000022087:p.[Ser416Leu]; ENSMUSP00000105321:p.[Ser482Leu]; ENSMUSP00000135455:p.[Ser447Leu]	ENSMUSP00000022087:p.Ser416Leu	ENSMUST00000022087:c.1247C>T	No	Yes
13	69739199	SNV	T	C	No	1		Heterozygous	18	38	47.3684	1	17	2	0.105263	40.7778	19	39	17	17	0.55	0.945737	0.813882	no	C/T	No	1	133.959	0	33	0	ENSMUST00000065118:c.142A>G	ENSMUSP00000070906:p.Ser48Gly	ENSMUSP00000070906:p.Ser48Gly	ENSMUST00000065118:c.142A>G	No	Yes
13	75763644	SNV	T	C	No	1		Heterozygous	25	48	52.0833	1	15	10	0.4	40.84	25	48	21	22	0.57	0.976174	1	no	C/T	No	1	200	0	52	0	ENSMUST00000001583:c.1048T>C	ENSMUSP00000001583:p.Tyr350His	ENSMUSP00000001583:p.Tyr350His	ENSMUST00000001583:c.1048T>C	No	Yes
13	75913310	SNV	C	A	No	1		Heterozygous	14	41	34.1463	1	10	4	0.285714	40.7143	14	42	13	13	0	0.102119	0.382007	no	A/C	No	1	73.9306	0	41	0	ENSMUST00000022078:c.[682+33G>T]; ENSMUST00000109606:c.[715G>T]	ENSMUSP00000105235:p.Ala239Ser		ENSMUST00000022078:c.682+33G>T	No	Yes
13	75913322	SNV	T	C	No	1		Heterozygous	14	38	36.8421	1	10	4	0.285714	40.4286	14	39	13	13	0.26	0.26954	0.336207	no	C/T	No	1	82.835	0	37	0	ENSMUST00000022078:c.[682+21A>G]; ENSMUST00000109606:c.[703A>G]	ENSMUSP00000105235:p.Ile235Val		ENSMUST00000022078:c.682+21A>G	No	Yes
13	76062309	SNV	T	G	No	1		Heterozygous	18	41	43.9024	1	8	10	0.444444	40.3333	18	41	16	17	0	0.732444	0.905051	no	G/T	No	1	123.562	1	64	1.5625	ENSMUST00000120573:c.1618A>C	ENSMUSP00000113274:p.Thr540Pro	ENSMUSP00000113274:p.Thr540Pro	ENSMUST00000120573:c.1618A>C	No	Yes
13	76072207	SNV	A	T	No	1		Heterozygous	21	50	42	1	12	9	0.428571	39.9524	21	51	19	19	0	0.646759	0.684746	no	A/T	No	1	137.091	0	36	0	ENSMUST00000120573:c.767T>A	ENSMUSP00000113274:p.Phe256Tyr	ENSMUSP00000113274:p.Phe256Tyr	ENSMUST00000120573:c.767T>A	No	Yes
13	76135258	SNV	A	C	No	1		Heterozygous	27	46	58.6957	1	10	17	0.37037	39.8889	27	46	22	25	0	0.955052	0.983501	no	A/C	No	1	123.88	0	45	0	ENSMUST00000091466:c.2468A>C	ENSMUSP00000089045:p.Asn823Thr	ENSMUSP00000089045:p.Asn823Thr	ENSMUST00000091466:c.2468A>C	No	Yes
13	76135291	SNV	T	C	No	1		Heterozygous	28	46	60.8696	1	11	17	0.392857	40.3929	28	46	23	26	0	0.930614	0.949226	no	C/T	No	1	112.193	0	39	0	ENSMUST00000091466:c.2501T>C	ENSMUSP00000089045:p.Val834Ala	ENSMUSP00000089045:p.Val834Ala	ENSMUST00000091466:c.2501T>C	No	Yes
13	76150667	SNV	T	C	No	1		Heterozygous	18	53	33.9623	1	7	11	0.388889	40	18	54	18	18	0	0.90858	0.595239	no	C/T	No	1	95.1245	0	52	0	ENSMUST00000091466:c.3491T>C	ENSMUSP00000089045:p.Met1164Thr	ENSMUSP00000089045:p.Met1164Thr	ENSMUST00000091466:c.3491T>C	No	Yes
13	76150694	SNV	A	G	No	1		Heterozygous	21	55	38.1818	1	9	12	0.428571	40.8095	21	55	21	21	0.97	0.481237	0.856186	no	A/G	No	1	124.937	0	50	0	ENSMUST00000091466:c.3518A>G	ENSMUSP00000089045:p.His1173Arg	ENSMUSP00000089045:p.His1173Arg	ENSMUST00000091466:c.3518A>G	No	Yes
13	76150718	SNV	T	C	No	1		Heterozygous	24	63	38.0952	1	11	13	0.458333	39.9167	24	63	23	24	0.07	0.858935	0.97616	no	C/T	No	1	140.854	0	49	0	ENSMUST00000091466:c.3542T>C	ENSMUSP00000089045:p.Val1181Ala	ENSMUSP00000089045:p.Val1181Ala	ENSMUST00000091466:c.3542T>C	No	Yes
13	76175250..76175251	MNV	TG	CA	No	2		Heterozygous	17	34	50	1	10	7	0.411765	40.3529	17	34	15	17	0	0.995542	1	no	complex	No	1	200	0	44	0	ENSMUST00000091466:c.4112_4113delTGinsCA	ENSMUSP00000089045:p.Met1371Thr	ENSMUSP00000089045:p.Met1371Thr	ENSMUST00000091466:c.4112_4113delTGinsCA	No	Yes
13	76211837	SNV	C	T	No	1		Heterozygous	12	31	38.7097	1	10	2	0.166667	40.6667	12	31	10	10	0	0.894634	0.829381	no	C/T	No	1	77.3288	0	48	0	ENSMUST00000208418:c.1130G>A	ENSMUSP00000146649:p.Gly377Glu	ENSMUSP00000146649:p.Gly377Glu	ENSMUST00000208418:c.1130G>A	No	Yes
13	76246241	SNV	T	A	No	1		Heterozygous	18	41	43.9024	1	5	13	0.277778	38.5556	18	41	15	16	-0.65	0.877385	0.792696	no	A/T	No	1	123.728	0	53	0	ENSMUST00000208418:c.559A>T	ENSMUSP00000146649:p.Ile187Leu	ENSMUSP00000146649:p.Ile187Leu	ENSMUST00000208418:c.559A>T	No	Yes
13	76251777	SNV	C	T	No	1		Heterozygous	27	42	64.2857	1	13	14	0.481481	40.5185	27	42	23	24	0	0.923307	0.996619	no	C/T	No	1	84.4722	0	53	0	ENSMUST00000208418:c.361G>A	ENSMUSP00000146649:p.Ala121Thr	ENSMUSP00000146649:p.Ala121Thr	ENSMUST00000208418:c.361G>A	No	Yes
13	76268668	SNV	C	T	No	1		Heterozygous	25	48	52.0833	1	9	16	0.36	40.52	25	48	24	24	0	0.891371	0.98948	no	C/T	No	1	200	0	62	0	ENSMUST00000208418:c.226G>A	ENSMUSP00000146649:p.Val76Ile	ENSMUSP00000146649:p.Val76Ile	ENSMUST00000208418:c.226G>A	No	Yes
13	76271278	SNV	A	C	No	1		Heterozygous	20	34	58.8235	1	9	11	0.45	39.3	20	34	19	19	-0.25	0.914798	1	no	A/C	No	1	93.4283	0	56	0	ENSMUST00000208418:c.152T>G	ENSMUSP00000146649:p.Ile51Ser	ENSMUSP00000146649:p.Ile51Ser	ENSMUST00000208418:c.152T>G	No	Yes
13	76271318^76271319	Insertion	-	TTC	No	3		Heterozygous	13	29	44.8276	1	4	9	0.307692	40.5897	13	31	12	12	1.44	0.694658	0.912748	no	complex	No	1	200	0	57	0	ENSMUST00000208418:c.111_112insGAA	ENSMUSP00000146649:p.Glu37_Gln38insGlu	ENSMUSP00000146649:p.Glu37_Gln38insGlu	ENSMUST00000208418:c.111_112insGAA	No	Yes
13	76278871	SNV	G	T	No	1		Heterozygous	26	44	59.0909	1	10	16	0.384615	39.9615	26	44	19	23	0.24	0.894684	0.769826	no	G/T	No	1	115.096	0	55	0	ENSMUST00000208418:c.41C>A	ENSMUSP00000146649:p.Pro14Gln	ENSMUSP00000146649:p.Pro14Gln	ENSMUST00000208418:c.41C>A	No	Yes
13	76384674	SNV	A	G	No	1		Heterozygous	29	51	56.8627	1	12	17	0.413793	40.7241	29	51	26	27	0.45	0.774601	0.999889	no	A/G	No	1	149.546	0	44	0	ENSMUST00000125209:c.140A>G	ENSMUSP00000118958:p.His47Arg	ENSMUSP00000118958:p.His47Arg	ENSMUST00000125209:c.140A>G	No	Yes
13	76385246	SNV	A	G	No	1		Heterozygous	24	45	53.3333	1	13	11	0.458333	40.5	24	45	20	22	0	0.871556	1	no	A/G	No	1	153.525	0	50	0	ENSMUST00000125209:c.712A>G	ENSMUSP00000118958:p.Ser238Gly	ENSMUSP00000118958:p.Ser238Gly	ENSMUST00000125209:c.712A>G	No	Yes
13	76762467..76762468	MNV	AG	GA	No	2		Heterozygous	22	44	50	1	12	10	0.454545	40.2955	22	44	16	18	0	0.684295	1	no	complex	No	1	200	0	47	0	ENSMUST00000126960:c.[887_888delAGinsGA]; ENSMUST00000109583:c.[737+2647_737+2648delAGinsGA]; ENSMUST00000125209:c.[1508+2647_1508+2648delAGinsGA]	ENSMUSP00000120673:p.Gln296Arg		ENSMUST00000125209:c.1508+2647_1508+2648delAGinsGA	No	Yes
13	76925501	SNV	G	T	No	1		Heterozygous	22	39	56.4103	1	16	7	0.304348	40.8182	23	40	19	19	0.92	0.616305	0.994778	no	G/T	No	1	116.244	0	49	0	ENSMUST00000109583:c.[1671G>T]; ENSMUST00000125209:c.[2442G>T]	ENSMUSP00000105212:p.[Glu557Asp]; ENSMUSP00000118958:p.[Glu814Asp]	ENSMUSP00000118958:p.Glu814Asp	ENSMUST00000125209:c.2442G>T	No	Yes
13	77050023	SNV	T	C	No	1		Heterozygous	15	23	65.2174	0.999986	8	7	0.466667	41	15	23	12	13	0.43	0.89954	0.997919	no	C/T	No	1	48.4902	0	39	0	ENSMUST00000151524:c.2131A>G	ENSMUSP00000118312:p.Ile711Val	ENSMUSP00000118312:p.Ile711Val	ENSMUST00000151524:c.2131A>G	No	Yes
13	77084396	SNV	T	G	No	1		Heterozygous	13	35	37.1429	1	7	6	0.461538	39.3846	13	37	11	11	0	0.313627	0.770658	no	G/T	No	1	76.3274	0	36	0	ENSMUST00000151524:c.1588A>C	ENSMUSP00000118312:p.Asn530His	ENSMUSP00000118312:p.Asn530His	ENSMUST00000151524:c.1588A>C	No	Yes
13	77100941	SNV	T	C	No	1		Heterozygous	13	24	54.1667	1	5	8	0.384615	41	13	24	10	11	0	0.841697	0.984964	no	C/T	No	1	84.0415	0	40	0	ENSMUST00000151524:c.[1127A>G]; ENSMUST00000162921:c.[*436A>G]	ENSMUSP00000118312:p.Lys376Arg	ENSMUSP00000118312:p.Lys376Arg	ENSMUST00000151524:c.1127A>G	No	Yes
13	77134774	SNV	C	T	No	1		Heterozygous	29	48	60.4167	1	11	19	0.366667	40.5862	30	49	21	22	0	0.987875	0.99857	no	C/T	No	1	118.812	0	31	0	ENSMUST00000162944:c.[-1+579G>A]; ENSMUST00000162921:c.[-1+579G>A]; ENSMUST00000159462:c.[10G>A]	ENSMUSP00000124543:p.Val4Ile			Yes	Yes
13	77134776	SNV	C	G	No	1		Heterozygous	29	48	60.4167	1	11	19	0.366667	40.3103	30	49	21	22	0	0.965651	0.99857	no	C/G	No	1	115.929	0	31	0	ENSMUST00000162921:c.[-1+577G>C]; ENSMUST00000159462:c.[8G>C]; ENSMUST00000162944:c.[-1+577G>C]	ENSMUSP00000124543:p.Cys3Ser			Yes	Yes
13	77174871	SNV	A	C	No	1		Heterozygous	18	32	56.25	1	6	12	0.333333	40.7778	18	32	15	16	0	0.9624	0.998124	no	A/C	No	1	99.0041	0	49	0	ENSMUST00000168779:c.18A>C	ENSMUSP00000127449:p.Glu6Asp	ENSMUSP00000127449:p.Glu6Asp	ENSMUST00000168779:c.18A>C	No	Yes
13	77259968	SNV	C	T	No	1		Heterozygous	17	34	50	1	6	11	0.352941	39.5294	17	35	14	13	0	0.817259	0.922154	no	C/T	No	1	129.503	0	48	0	ENSMUST00000168779:c.1355C>T	ENSMUSP00000127449:p.Thr452Ile	ENSMUSP00000127449:p.Thr452Ile	ENSMUST00000168779:c.1355C>T	No	Yes
13	77261906	SNV	A	G	No	1		Heterozygous	14	37	37.8378	1	7	7	0.5	40.7143	14	38	12	13	0	0.90745	0.969298	no	A/G	No	1	85.6551	0	49	0	ENSMUST00000168779:c.1473A>G	ENSMUSP00000127449:p.Ile491Met	ENSMUSP00000127449:p.Ile491Met	ENSMUST00000168779:c.1473A>G	No	Yes
13	77261929	SNV	T	C	No	1		Heterozygous	15	39	38.4615	1	6	9	0.4	41	15	40	13	14	0	0.714643	1	no	C/T	No	1	92.8435	0	49	0	ENSMUST00000168779:c.1496T>C	ENSMUSP00000127449:p.Leu499Pro	ENSMUSP00000127449:p.Leu499Pro	ENSMUST00000168779:c.1496T>C	No	Yes
13	77261971	SNV	A	G	No	1		Heterozygous	17	39	43.5897	1	7	10	0.411765	40.7647	17	42	15	16	0	0.970176	0.99987	no	A/G	No	1	118.405	0	48	0	ENSMUST00000168779:c.1538A>G	ENSMUSP00000127449:p.Lys513Arg	ENSMUSP00000127449:p.Lys513Arg	ENSMUST00000168779:c.1538A>G	No	Yes
13	77262096	SNV	A	G	No	1		Heterozygous	17	36	47.2222	1	11	7	0.388889	38.8824	18	37	17	17	0	0.891234	0.937073	no	A/G	No	1	126.518	0	59	0	ENSMUST00000168779:c.1663A>G	ENSMUSP00000127449:p.Thr555Ala	ENSMUSP00000127449:p.Thr555Ala	ENSMUST00000168779:c.1663A>G	No	Yes
13	77298478	SNV	T	C	No	1		Heterozygous	19	35	54.2857	1	5	14	0.263158	40.0526	19	36	16	18	0	0.884252	0.726036	no	C/T	No	1	117.287	0	52	0	ENSMUST00000168779:c.2369T>C	ENSMUSP00000127449:p.Val790Ala	ENSMUSP00000127449:p.Val790Ala	ENSMUST00000168779:c.2369T>C	No	Yes
13	77303385	SNV	T	C	No	1		Heterozygous	29	55	52.7273	1	11	19	0.366667	39.069	30	56	25	25	-0.35	0.922265	0.982489	no	C/T	No	1	200	0	35	0	ENSMUST00000168779:c.2587T>C	ENSMUSP00000127449:p.Ser863Pro	ENSMUSP00000127449:p.Ser863Pro	ENSMUST00000168779:c.2587T>C	No	Yes
13	77316554	SNV	G	A	No	1		Heterozygous	20	39	51.282	1	8	12	0.4	40.6	20	39	14	15	0	0.946844	0.89327	no	A/G	No	1	143.748	0	43	0	ENSMUST00000168779:c.2869G>A	ENSMUSP00000127449:p.Gly957Arg	ENSMUSP00000127449:p.Gly957Arg	ENSMUST00000168779:c.2869G>A	No	Yes
13	77334353	SNV	T	C	No	1		Heterozygous	7	23	30.4348	0.999689	6	1	0.142857	39	7	23	6	5	0	0.850881	0.999786	no	C/T	No	1	35.0657	0	31	0	ENSMUST00000168779:c.3691T>C	ENSMUSP00000127449:p.Phe1231Leu	ENSMUSP00000127449:p.Phe1231Leu	ENSMUST00000168779:c.3691T>C	No	Yes
13	90001025	SNV	A	T	No	1		Heterozygous	16	35	45.7143	1	7	9	0.4375	39.0625	16	35	15	14	0	0.94888	0.997787	no	A/T	No	1	114.948	0	37	0	ENSMUST00000022115:c.[375T>A]; ENSMUST00000159199:c.[375T>A]	ENSMUSP00000022115:p.[Asp125Glu]; ENSMUSP00000123934:p.[Asp125Glu]	ENSMUSP00000123934:p.Asp125Glu	ENSMUST00000159199:c.375T>A	No	Yes
13	90062046	SNV	C	T	No	1		Heterozygous	14	34	41.1765	1	11	3	0.214286	39.2143	14	34	12	13	-1.4	0.908912	0.878578	no	C/T	No	1	94.4831	0	51	0	ENSMUST00000160232:c.[278G>A]; ENSMUST00000159199:c.[278G>A]; ENSMUST00000022115:c.[278G>A]	ENSMUSP00000125486:p.[Arg93Gln]; ENSMUSP00000123934:p.[Arg93Gln]; ENSMUSP00000022115:p.[Arg93Gln]	ENSMUSP00000123934:p.Arg93Gln	ENSMUST00000159199:c.278G>A	No	Yes
13	90071601	SNV	T	C	No	1		Heterozygous	20	36	55.5556	1	10	10	0.5	40.8	20	36	18	18	0.04	0.989534	1	no	C/T	No	1	114.491	0	45	0	ENSMUST00000022115:c.[79A>G]; ENSMUST00000161396:c.[79A>G]; ENSMUST00000159199:c.[79A>G]; ENSMUST00000160232:c.[79A>G]	ENSMUSP00000022115:p.[Thr27Ala]; ENSMUSP00000124573:p.[Thr27Ala]; ENSMUSP00000123934:p.[Thr27Ala]; ENSMUSP00000125486:p.[Thr27Ala]	ENSMUSP00000123934:p.Thr27Ala	ENSMUST00000159199:c.79A>G	No	Yes
13	90886585	SNV	C	T	No	1		Heterozygous	16	52	30.7692	1	10	6	0.375	39.9375	16	52	16	16	0	0.652089	0.945328	no	C/T	No	1	69.8905	0	57	0	ENSMUST00000183162:c.[354-2732G>A]; ENSMUST00000109541:c.[677G>A]; ENSMUST00000182446:c.[*528G>A]; ENSMUST00000182104:c.[183-2732G>A]	ENSMUSP00000105168:p.Ser226Asn	ENSMUSP00000105168:p.Ser226Asn	ENSMUST00000109541:c.677G>A	No	Yes
13	91154257	SNV	A	G	No	1		Heterozygous	14	45	31.1111	1	8	6	0.428571	39.4286	14	45	13	13	0	0.698804	0.968145	no	A/G	No	1	63.1952	0	53	0	ENSMUST00000022119:c.161T>C	ENSMUSP00000022119:p.Leu54Ser	ENSMUSP00000022119:p.Leu54Ser	ENSMUST00000022119:c.161T>C	No	Yes
13	91154261	SNV	T	C	No	1		Heterozygous	16	48	33.3333	1	9	7	0.4375	39.625	16	48	15	15	0	0.928022	0.997614	no	C/T	No	1	80.3897	0	52	0	ENSMUST00000022119:c.157A>G	ENSMUSP00000022119:p.Thr53Ala	ENSMUSP00000022119:p.Thr53Ala	ENSMUST00000022119:c.157A>G	No	Yes
13	91797137	SNV	C	A	No	1		Heterozygous	21	49	42.8571	1	12	9	0.428571	40.4286	21	49	21	21	1.03	0.88691	0.986447	no	A/C	No	1	143.748	0	50	0	ENSMUST00000022121:c.[815G>T]; ENSMUST00000070886:c.[326G>T]	ENSMUSP00000022121:p.[*272Leu]; ENSMUSP00000065158:p.[*109Leu]	ENSMUSP00000022121:p.*272Leu	ENSMUST00000022121:c.815G>T	No	Yes
13	92344961	SNV	T	C	No	1		Heterozygous	31	47	65.9574	1	11	20	0.354839	39.9677	31	48	29	29	-0.1	0.809199	0.984761	no	C/T	No	1	83.8441	0	57	0	ENSMUST00000191550:c.[*876A>G]; ENSMUST00000191509:c.[*662A>G]; ENSMUST00000185852:c.[1042A>G]; ENSMUST00000187874:c.[256+8264A>G]; ENSMUST00000022220:c.[1042A>G]	ENSMUSP00000140002:p.[Ile348Val]; ENSMUSP00000022220:p.[Ile348Val]		ENSMUST00000191550:c.*876A>G	No	Yes
13	92345041	SNV	G	A	No	1		Heterozygous	16	41	39.0244	1	7	9	0.4375	40.1875	16	41	16	16	0	0.899083	1	no	A/G	No	1	100.573	0	62	0	ENSMUST00000191550:c.[*796C>T]; ENSMUST00000191509:c.[*582C>T]; ENSMUST00000187874:c.[256+8184C>T]; ENSMUST00000022220:c.[962C>T]; ENSMUST00000185852:c.[962C>T]	ENSMUSP00000022220:p.[Thr321Ile]; ENSMUSP00000140002:p.[Thr321Ile]		ENSMUST00000191550:c.*796C>T	No	Yes
13	92351271	SNV	G	A	No	1		Heterozygous	25	53	47.1698	1	17	8	0.32	40.68	25	53	21	22	0	0.347237	1	no	A/G	No	1	200	0	57	0	ENSMUST00000190393:c.[437C>T]; ENSMUST00000185852:c.[437C>T]; ENSMUST00000191550:c.[346C>T]; ENSMUST00000187424:c.[437C>T]; ENSMUST00000187874:c.[256+1954C>T]; ENSMUST00000022220:c.[437C>T]; ENSMUST00000191509:c.[*57C>T]	ENSMUSP00000141163:p.[Ala146Val]; ENSMUSP00000140002:p.[Ala146Val]; ENSMUSP00000140659:p.[Arg116Trp]; ENSMUSP00000139622:p.[Ala146Val]; ENSMUSP00000022220:p.[Ala146Val]	ENSMUSP00000140659:p.Arg116Trp	ENSMUST00000191550:c.346C>T	No	Yes
13	92353237	SNV	C	A	No	1		Heterozygous	18	50	36	1	8	10	0.444444	40.5556	18	50	16	16	0	0.931131	0.966947	no	A/C	No	1	99.9528	0	62	0	ENSMUST00000022220:c.[244G>T]; ENSMUST00000190393:c.[244G>T]; ENSMUST00000187424:c.[244G>T]; ENSMUST00000187874:c.[244G>T]; ENSMUST00000191550:c.[244G>T]; ENSMUST00000185852:c.[244G>T]; ENSMUST00000191509:c.[138+1526G>T]	ENSMUSP00000022220:p.[Ala82Ser]; ENSMUSP00000141163:p.[Ala82Ser]; ENSMUSP00000139622:p.[Ala82Ser]; ENSMUSP00000139620:p.[Ala82Ser]; ENSMUSP00000140659:p.[Ala82Ser]; ENSMUSP00000140002:p.[Ala82Ser]	ENSMUSP00000140659:p.Ala82Ser	ENSMUST00000191550:c.244G>T	No	Yes
13	93050247	SNV	A	T	No	1		Heterozygous	21	45	46.6667	1	6	15	0.285714	40.1905	21	45	17	17	0	0.743643	0.965146	no	A/T	No	1	150.515	0	76	0	ENSMUST00000062122:c.10400T>A	ENSMUSP00000050408:p.Leu3467His	ENSMUSP00000050408:p.Leu3467His	ENSMUST00000062122:c.10400T>A	No	Yes
13	93089610	SNV	T	A	No	1		Heterozygous	28	46	60.8696	1	14	14	0.5	39.75	28	46	25	25	0	0.973859	0.985823	no	A/T	No	1	109.9	0	50	0	ENSMUST00000062122:c.8969A>T	ENSMUSP00000050408:p.Glu2990Val	ENSMUSP00000050408:p.Glu2990Val	ENSMUST00000062122:c.8969A>T	No	Yes
13	93089983	SNV	T	A	No	1		Heterozygous	27	72	37.5	1	13	15	0.464286	39.9259	28	73	22	24	0	0.950259	1	no	A/T	No	1	151.764	0	71	0	ENSMUST00000062122:c.8596A>T	ENSMUSP00000050408:p.Thr2866Ser	ENSMUSP00000050408:p.Thr2866Ser	ENSMUST00000062122:c.8596A>T	No	Yes
13	93090133	SNV	C	A	No	1		Heterozygous	29	56	51.7857	1	21	9	0.3	39.7931	30	59	26	28	0	0.857538	0.99581	no	A/C	No	1	200	0	65	0	ENSMUST00000062122:c.8446G>T	ENSMUSP00000050408:p.Gly2816Cys	ENSMUSP00000050408:p.Gly2816Cys	ENSMUST00000062122:c.8446G>T	No	Yes
13	93090676..93090677	MNV	CA	TG	No	2		Heterozygous	29	61	47.541	1	11	18	0.37931	39.6444	29	61	24	25	0	0.883334	1	no	complex	No	1	200	0	65	0	ENSMUST00000062122:c.7902_7903delTGinsCA	ENSMUSP00000050408:p.Glu2635Lys	ENSMUSP00000050408:p.Glu2635Lys	ENSMUST00000062122:c.7902_7903delTGinsCA	No	Yes
13	93091063	SNV	T	C	No	1		Heterozygous	27	62	43.5484	1	9	19	0.321429	40.0741	28	64	24	25	1	0.318098	0.811751	no	C/T	No	1	200	0	42	0	ENSMUST00000062122:c.7516A>G	ENSMUSP00000050408:p.Thr2506Ala	ENSMUSP00000050408:p.Thr2506Ala	ENSMUST00000062122:c.7516A>G	No	Yes
13	93091171	SNV	A	C	No	1		Heterozygous	33	64	51.5625	1	14	19	0.424242	40.8788	33	65	26	27	0.36	0.650747	0.998311	no	A/C	No	1	200	0	52	0	ENSMUST00000062122:c.7408T>G	ENSMUSP00000050408:p.Tyr2470Asp	ENSMUSP00000050408:p.Tyr2470Asp	ENSMUST00000062122:c.7408T>G	No	Yes
13	93091237	SNV	T	C	No	1		Heterozygous	34	74	45.946	1	15	19	0.441176	39.9706	34	75	27	28	0	0.762871	1	no	C/T	No	1	200	0	51	0	ENSMUST00000062122:c.7342A>G	ENSMUSP00000050408:p.Thr2448Ala	ENSMUSP00000050408:p.Thr2448Ala	ENSMUST00000062122:c.7342A>G	No	Yes
13	93091338	SNV	A	G	No	1		Heterozygous	19	55	34.5455	1	11	8	0.421053	39.8947	19	55	16	18	0	0.991996	1	no	A/G	No	1	99.2967	0	53	0	ENSMUST00000062122:c.7241T>C	ENSMUSP00000050408:p.Val2414Ala	ENSMUSP00000050408:p.Val2414Ala	ENSMUST00000062122:c.7241T>C	No	Yes
13	93091411	SNV	A	G	No	1		Heterozygous	22	45	48.8889	1	10	12	0.454545	39.8182	22	45	20	20	0	0.940423	1	no	A/G	No	1	200	0	49	0	ENSMUST00000062122:c.7168T>C	ENSMUSP00000050408:p.Ser2390Pro	ENSMUSP00000050408:p.Ser2390Pro	ENSMUST00000062122:c.7168T>C	No	Yes
13	93092335	SNV	A	G	No	1		Heterozygous	23	57	40.3509	1	15	9	0.375	40.6522	24	58	21	23	1.19	0.661169	0.92549	no	A/G	No	1	144.775	0	57	0	ENSMUST00000062122:c.6244T>C	ENSMUSP00000050408:p.Ser2082Pro	ENSMUSP00000050408:p.Ser2082Pro	ENSMUST00000062122:c.6244T>C	No	Yes
13	93093154	SNV	G	A	No	1		Heterozygous	30	60	50	1	11	19	0.366667	40.6	31	60	26	26	0	0.857731	0.703249	no	A/G	No	1	200	0	57	0	ENSMUST00000062122:c.5425C>T	ENSMUSP00000050408:p.Pro1809Ser	ENSMUSP00000050408:p.Pro1809Ser	ENSMUST00000062122:c.5425C>T	No	Yes
13	93093273	SNV	G	A	No	1		Heterozygous	26	58	44.8276	1	8	18	0.307692	39.8846	26	58	20	22	0	0.178588	0.914312	no	A/G	No	1	200	1	58	1.72414	ENSMUST00000062122:c.5306C>T	ENSMUSP00000050408:p.Thr1769Ile	ENSMUSP00000050408:p.Thr1769Ile	ENSMUST00000062122:c.5306C>T	No	Yes
13	93093829	SNV	G	A	No	1		Heterozygous	35	61	57.377	1	18	18	0.5	39.8	36	62	31	29	-0.44	0.916825	0.997482	no	A/G	No	1	200	0	60	0	ENSMUST00000062122:c.4750C>T	ENSMUSP00000050408:p.Leu1584Phe	ENSMUSP00000050408:p.Leu1584Phe	ENSMUST00000062122:c.4750C>T	No	Yes
13	93093865	SNV	C	A	No	1		Heterozygous	33	58	56.8965	1	16	18	0.470588	39.4242	34	59	30	30	-0.32	0.955464	1	no	A/C	No	1	200	0	59	0	ENSMUST00000062122:c.4714G>T	ENSMUSP00000050408:p.Val1572Leu	ENSMUSP00000050408:p.Val1572Leu	ENSMUST00000062122:c.4714G>T	No	Yes
13	93094030	SNV	T	C	No	1		Heterozygous	34	65	52.3077	1	10	24	0.294118	40.6176	34	65	31	29	0.39	0.774573	0.825489	no	C/T	No	1	200	0	54	0	ENSMUST00000062122:c.4549A>G	ENSMUSP00000050408:p.Thr1517Ala	ENSMUSP00000050408:p.Thr1517Ala	ENSMUST00000062122:c.4549A>G	No	Yes
13	93094078	SNV	C	T	No	1		Heterozygous	24	52	46.1538	1	11	13	0.458333	40.125	24	53	23	22	0	0.750167	1	no	C/T	No	1	200	0	59	0	ENSMUST00000062122:c.4501G>A	ENSMUSP00000050408:p.Val1501Ile	ENSMUSP00000050408:p.Val1501Ile	ENSMUST00000062122:c.4501G>A	No	Yes
13	93094221	SNV	A	G	No	1		Heterozygous	22	44	50	1	9	13	0.409091	40.4545	22	44	21	20	0	0.539289	0.79616	no	A/G	No	1	200	0	56	0	ENSMUST00000062122:c.4358T>C	ENSMUSP00000050408:p.Met1453Thr	ENSMUSP00000050408:p.Met1453Thr	ENSMUST00000062122:c.4358T>C	No	Yes
13	93094230	SNV	A	G	No	1		Heterozygous	23	46	50	1	9	14	0.391304	40.3043	23	46	22	21	0	0.278968	0.719012	no	A/G	No	1	200	0	58	0	ENSMUST00000062122:c.4349T>C	ENSMUSP00000050408:p.Met1450Thr	ENSMUSP00000050408:p.Met1450Thr	ENSMUST00000062122:c.4349T>C	No	Yes
13	93094253..93094254	MNV	TG	CA	No	2		Heterozygous	21	48	43.75	1	6	16	0.272727	39.6905	22	49	21	21	-0.42	0.46764	0.330186	no	complex	No	1	200	0	62	0	ENSMUST00000062122:c.4325_4326delCAinsTG	ENSMUSP00000050408:p.Ala1442Val	ENSMUSP00000050408:p.Ala1442Val	ENSMUST00000062122:c.4325_4326delCAinsTG	No	Yes
13	93094911	SNV	T	G	No	1		Heterozygous	23	50	46	1	12	11	0.478261	39.5217	23	51	20	20	0	0.934936	1	no	G/T	No	1	200	0	60	0	ENSMUST00000062122:c.3668A>C	ENSMUSP00000050408:p.Glu1223Ala	ENSMUSP00000050408:p.Glu1223Ala	ENSMUST00000062122:c.3668A>C	No	Yes
13	93094917	SNV	T	C	No	1		Heterozygous	22	47	46.8085	1	11	11	0.5	40.4091	22	48	18	19	0	0.91392	1	no	C/T	No	1	200	0	63	0	ENSMUST00000062122:c.3662A>G	ENSMUSP00000050408:p.Gln1221Arg	ENSMUSP00000050408:p.Gln1221Arg	ENSMUST00000062122:c.3662A>G	No	Yes
13	93095007	SNV	A	G	No	1		Heterozygous	30	53	56.6038	1	16	14	0.466667	39.5667	30	53	27	28	0	0.979455	0.957011	no	A/G	No	1	156.536	0	67	0	ENSMUST00000062122:c.3572T>C	ENSMUSP00000050408:p.Leu1191Pro	ENSMUSP00000050408:p.Leu1191Pro	ENSMUST00000062122:c.3572T>C	No	Yes
13	93095088	SNV	G	A	No	1		Heterozygous	21	45	46.6667	1	13	9	0.409091	39.1905	22	46	20	21	-0.83	0.935833	1	no	A/G	No	1	153.525	0	67	0	ENSMUST00000062122:c.3491C>T	ENSMUSP00000050408:p.Pro1164Leu	ENSMUSP00000050408:p.Pro1164Leu	ENSMUST00000062122:c.3491C>T	No	Yes
13	93095160	SNV	C	G	No	1		Heterozygous	23	54	42.5926	1	12	11	0.478261	40.2609	23	54	22	22	0.17	0.466714	0.929718	no	C/G	No	1	150.515	0	53	0	ENSMUST00000062122:c.3419G>C	ENSMUSP00000050408:p.Arg1140Thr	ENSMUSP00000050408:p.Arg1140Thr	ENSMUST00000062122:c.3419G>C	No	Yes
13	93095279	SNV	A	T	No	1		Heterozygous	34	66	51.5151	1	18	16	0.470588	40.3529	34	66	33	33	1.38	0.981631	0.998677	no	A/T	No	1	200	0	66	0	ENSMUST00000062122:c.3300T>A	ENSMUSP00000050408:p.Asp1100Glu	ENSMUSP00000050408:p.Asp1100Glu	ENSMUST00000062122:c.3300T>A	No	Yes
13	93095485..93095487	Deletion	GAG	-	No	3		Heterozygous	23	57	40.3509	1	10	13	0.434783	38.9565	23	57	22	22	-1.92	0.931809	0.999461	no	complex	No	1	200	0	48	0	ENSMUST00000062122:c.3092_3094delCTC	ENSMUSP00000050408:p.Pro1031del	ENSMUSP00000050408:p.Pro1031del	ENSMUST00000062122:c.3092_3094delCTC	No	Yes
13	93096066	SNV	C	T	No	1		Heterozygous	31	58	53.4483	1	15	17	0.46875	40.871	32	59	29	28	0	0.987781	0.923718	no	C/T	No	1	200	0	63	0	ENSMUST00000062122:c.2513G>A	ENSMUSP00000050408:p.Ser838Asn	ENSMUSP00000050408:p.Ser838Asn	ENSMUST00000062122:c.2513G>A	No	Yes
13	93096555	SNV	G	A	No	1		Heterozygous	25	56	44.6429	1	9	16	0.36	39.08	25	57	22	22	-1.02	0.974713	0.907889	no	A/G	No	1	200	0	59	0	ENSMUST00000062122:c.2024C>T	ENSMUSP00000050408:p.Thr675Ile	ENSMUSP00000050408:p.Thr675Ile	ENSMUST00000062122:c.2024C>T	No	Yes
13	93096594^93096595	Insertion	-	GTT	No	3		Heterozygous	23	55	41.8182	1	10	13	0.434783	40.1029	23	55	21	21	1.68	0.607147	0.965982	no	complex	No	1	200	0	59	0	ENSMUST00000062122:c.1984_1985insAAC	ENSMUSP00000050408:p.Gln661_Leu662insGln	ENSMUSP00000050408:p.Gln661_Leu662insGln	ENSMUST00000062122:c.1984_1985insAAC	No	Yes
13	93096609	SNV	A	T	No	1		Heterozygous	24	60	40	1	11	13	0.458333	40.3333	24	60	22	21	0	0.948033	0.961499	no	A/T	No	1	147.505	0	59	0	ENSMUST00000062122:c.1970T>A	ENSMUSP00000050408:p.Leu657His	ENSMUSP00000050408:p.Leu657His	ENSMUST00000062122:c.1970T>A	No	Yes
13	93096671	SNV	A	T	No	1		Heterozygous	13	52	25	0.99881	8	5	0.384615	38.9231	13	52	10	12	0	0.451555	0.775945	no	A/T	No	1	29.2448	0	36	0	ENSMUST00000062122:c.1908T>A	ENSMUSP00000050408:p.His636Gln	ENSMUSP00000050408:p.His636Gln	ENSMUST00000062122:c.1908T>A	No	Yes
13	93096711	SNV	C	T	No	1		Heterozygous	8	30	26.6667	0.998744	5	3	0.375	40	8	30	7	8	0	0.406699	0.992073	no	C/T	No	1	29.0095	0	23	0	ENSMUST00000062122:c.1868G>A	ENSMUSP00000050408:p.Gly623Glu	ENSMUSP00000050408:p.Gly623Glu	ENSMUST00000062122:c.1868G>A	No	Yes
13	93096774	SNV	G	A	No	1		Heterozygous	15	36	41.6667	1	9	6	0.4	36.6667	15	36	12	13	0	0.88243	0.93755	no	A/G	No	1	101.448	0	40	0	ENSMUST00000062122:c.1805C>T	ENSMUSP00000050408:p.Pro602Leu	ENSMUSP00000050408:p.Pro602Leu	ENSMUST00000062122:c.1805C>T	No	Yes
13	93096787	SNV	C	T	No	1		Heterozygous	14	33	42.4242	1	9	5	0.357143	36.2857	14	33	10	13	-2.02	0.886062	0.785877	no	C/T	No	1	97.1512	0	38	0	ENSMUST00000062122:c.1792G>A	ENSMUSP00000050408:p.Glu598Lys	ENSMUSP00000050408:p.Glu598Lys	ENSMUST00000062122:c.1792G>A	No	Yes
13	93096891	SNV	C	T	No	1		Heterozygous	7	20	35	0.999961	4	3	0.428571	37.8571	7	20	7	7	0	0.840561	0.940876	no	C/T	No	1	44.0684	0	32	0	ENSMUST00000062122:c.1688G>A	ENSMUSP00000050408:p.Gly563Glu	ENSMUSP00000050408:p.Gly563Glu	ENSMUST00000062122:c.1688G>A	No	Yes
13	93097138	SNV	G	A	No	1		Heterozygous	24	41	58.5366	1	12	12	0.5	39	24	41	22	24	0	0.86878	1	no	A/G	No	1	112.637	0	49	0	ENSMUST00000062122:c.1441C>T	ENSMUSP00000050408:p.His481Tyr	ENSMUSP00000050408:p.His481Tyr	ENSMUST00000062122:c.1441C>T	No	Yes
13	93097446	SNV	A	G	No	1		Heterozygous	29	50	58	1	14	15	0.482759	38.3103	29	50	26	26	0	0.989003	1	no	A/G	No	1	139.293	0	51	0	ENSMUST00000062122:c.1133T>C	ENSMUSP00000050408:p.Ile378Thr	ENSMUSP00000050408:p.Ile378Thr	ENSMUST00000062122:c.1133T>C	No	Yes
13	93097597	SNV	T	A	No	1		Heterozygous	25	50	50	1	12	13	0.48	40	25	51	21	21	0	0.638126	0.604246	no	A/T	No	1	200	0	55	0	ENSMUST00000062122:c.982A>T	ENSMUSP00000050408:p.Asn328Tyr	ENSMUSP00000050408:p.Asn328Tyr	ENSMUST00000062122:c.982A>T	No	Yes
13	93097666	SNV	C	T	No	1		Heterozygous	20	48	41.6667	1	6	14	0.3	40.15	20	48	15	15	0	0.648415	0.427742	no	C/T	No	1	132.158	0	65	0	ENSMUST00000062122:c.913G>A	ENSMUSP00000050408:p.Ala305Thr	ENSMUSP00000050408:p.Ala305Thr	ENSMUST00000062122:c.913G>A	No	Yes
13	93097721	SNV	T	A	No	1		Heterozygous	24	49	48.9796	1	10	15	0.4	40.25	25	50	20	21	0	0.972552	1	no	A/T	No	1	200	0	49	0	ENSMUST00000062122:c.858A>T	ENSMUSP00000050408:p.Leu286Phe	ENSMUSP00000050408:p.Leu286Phe	ENSMUST00000062122:c.858A>T	No	Yes
13	93498667	SNV	G	A	No	1		Heterozygous	24	54	44.4444	1	10	14	0.416667	38.7917	24	55	21	22	0	0.233776	0.800326	no	A/G	No	1	200	0	55	0	ENSMUST00000065537:c.640C>T	ENSMUSP00000070339:p.Pro214Ser	ENSMUSP00000070339:p.Pro214Ser	ENSMUST00000065537:c.640C>T	No	Yes
13	93498831	SNV	G	A	No	1		Heterozygous	20	51	39.2157	1	10	10	0.5	36.6	20	51	17	17	-2.32	0.744697	0.885794	no	A/G	No	1	123.582	0	43	0	ENSMUST00000065537:c.476C>T	ENSMUSP00000070339:p.Ala159Val	ENSMUSP00000070339:p.Ala159Val	ENSMUST00000065537:c.476C>T	No	Yes
13	93498849	SNV	G	A	No	1		Heterozygous	21	52	40.3846	1	10	11	0.47619	37.1429	21	54	20	19	0	0.760333	0.881194	no	A/G	No	1	133.569	0	46	0	ENSMUST00000065537:c.458C>T	ENSMUSP00000070339:p.Thr153Ile	ENSMUSP00000070339:p.Thr153Ile	ENSMUST00000065537:c.458C>T	No	Yes
13	93671500	SNV	T	C	No	1		Heterozygous	25	49	51.0204	1	17	8	0.32	40.84	25	49	21	22	0.86	0.502452	0.928609	no	C/T	No	1	200	0	56	0	ENSMUST00000015941:c.79A>G	ENSMUSP00000015941:p.Ser27Gly	ENSMUSP00000015941:p.Ser27Gly	ENSMUST00000015941:c.79A>G	No	Yes
13	93744335	SNV	A	G	No	1		Heterozygous	24	54	44.4444	1	14	12	0.461538	41	26	56	23	23	1.55	0.925808	0.999991	no	A/G	No	1	200	0	53	0	ENSMUST00000048001:c.2272A>G	ENSMUSP00000039663:p.Thr758Ala	ENSMUSP00000039663:p.Thr758Ala	ENSMUST00000048001:c.2272A>G	No	Yes
13	93862239	SNV	A	T	No	1		Heterozygous	21	46	45.6522	1	10	11	0.47619	40.4286	21	47	17	16	0	0.946093	0.995078	no	A/T	No	1	148.085	0	40	0	ENSMUST00000091403:c.1054A>T	ENSMUSP00000088964:p.Thr352Ser	ENSMUSP00000088964:p.Thr352Ser	ENSMUST00000091403:c.1054A>T	No	Yes
14	4126048	SNV	T	G	No	1		Heterozygous	4	15	26.6667	0.980821	4	0	0	39	4	15	4	4	-0.54	0.143132	1	no	G/T	No	1	17.1718	1	3	33.3333	ENSMUST00000170207:c.181T>G	ENSMUSP00000132118:p.Ser61Ala	ENSMUSP00000132118:p.Ser61Ala	ENSMUST00000170207:c.181T>G	No	Yes
14	6297470	SNV	G	T	No	1		Heterozygous	16	48	33.3333	1	10	6	0.375	40.5	16	49	13	13	0	0.824447	0.821182	no	G/T	No	1	79.8641	0	39	0	ENSMUST00000112737:c.[610-778C>A]; ENSMUST00000170923:c.[651C>A]	ENSMUSP00000131334:p.His217Gln	ENSMUSP00000131334:p.His217Gln	ENSMUST00000170923:c.651C>A	No	Yes
15	75713294	SNV	A	G	No	1		Heterozygous	35	74	47.2973	1	22	13	0.371429	39.6286	35	74	27	29	0	0.970826	0.977629	no	A/G	No	1	200	0	50	0	ENSMUST00000149407:c.[*188A>G]; ENSMUST00000023244:c.[1525A>G]; ENSMUST00000121137:c.[1579A>G]	ENSMUSP00000023244:p.[Ser509Gly]; ENSMUSP00000113042:p.[Ser527Gly]		ENSMUST00000149407:c.*188A>G	No	Yes
15	75916973	SNV	C	T	No	1		Heterozygous	42	80	52.5	1	21	21	0.5	39.2381	42	80	40	41	0	0.894056	1	no	C/T	No	1	200	0	61	0	ENSMUST00000053918:c.749G>A	ENSMUSP00000049605:p.Arg250Gln	ENSMUSP00000049605:p.Arg250Gln	ENSMUST00000053918:c.749G>A	No	Yes
15	75926187	SNV	T	C	No	1		Heterozygous	38	67	56.7164	1	24	14	0.368421	39.9737	38	67	35	33	1.11	0.97209	1	no	C/T	No	1	200	0	72	0	ENSMUST00000023231:c.605A>G	ENSMUSP00000023231:p.Asp202Gly	ENSMUSP00000023231:p.Asp202Gly	ENSMUST00000023231:c.605A>G	No	Yes
15	75998119	SNV	G	A	No	1		Heterozygous	38	71	53.5211	1	22	18	0.45	37.1053	40	74	30	31	-2.41	0.931784	0.979111	no	A/G	No	1	200	0	82	0	ENSMUST00000089669:c.1087G>A	ENSMUSP00000087098:p.Ala363Thr	ENSMUSP00000087098:p.Ala363Thr	ENSMUST00000089669:c.1087G>A	No	Yes
15	76124128	SNV	A	G	No	1		Heterozygous	36	60	60	1	24	12	0.333333	40.3056	36	60	31	30	0.45	0.893395	0.969031	no	A/G	No	1	149.546	0	68	0	ENSMUST00000054022:c.[1082T>C]; ENSMUST00000146157:c.[1082T>C]; ENSMUST00000089654:c.[1082T>C]	ENSMUSP00000053305:p.[Met361Thr]; ENSMUSP00000117783:p.[Met361Thr]; ENSMUSP00000087082:p.[Met361Thr]	ENSMUSP00000117783:p.Met361Thr	ENSMUST00000146157:c.1082T>C	No	Yes
15	76658700	SNV	G	A	No	1		Heterozygous	44	69	63.7681	1	27	17	0.386364	39.5909	44	69	33	33	0	0.916926	1	no	A/G	No	1	136.851	0	81	0	ENSMUST00000081291:c.[93+519C>T]; ENSMUST00000177359:c.[259C>T]; ENSMUST00000066677:c.[259C>T]	ENSMUSP00000135505:p.[Arg87Cys]; ENSMUSP00000063317:p.[Arg87Cys]		ENSMUST00000081291:c.93+519C>T	No	Yes
17	84577189	SNV	C	T	No	1		Heterozygous	22	49	44.898	1	10	12	0.454545	40.4091	22	49	21	22	0.51	0.4995	0.977432	no	C/T	No	1	156.536	0	48	0	ENSMUST00000047206:c.2330C>T	ENSMUSP00000039628:p.Thr777Met	ENSMUSP00000039628:p.Thr777Met	ENSMUST00000047206:c.2330C>T	No	Yes
18	52693730	SNV	G	C	No	1		Heterozygous	29	55	52.7273	1	15	14	0.482759	40.5517	29	55	27	26	0.49	0.89867	1	no	C/G	No	1	200	0	61	0	ENSMUST00000066193:c.9G>C	ENSMUSP00000067598:p.Glu3Asp	ENSMUSP00000067598:p.Glu3Asp	ENSMUST00000066193:c.9G>C	No	Yes
18	56485378	SNV	C	A	No	1		Heterozygous	24	49	48.9796	1	10	14	0.416667	40.8333	24	50	21	21	0	0.92548	0.901294	no	A/C	No	1	200	0	49	0	ENSMUST00000070166:c.657C>A	ENSMUSP00000068453:p.Asn219Lys	ENSMUSP00000068453:p.Asn219Lys	ENSMUST00000070166:c.657C>A	No	Yes
18	56537264	SNV	C	T	No	1		Heterozygous	39	68	57.3529	1	20	19	0.487179	39.6923	39	70	31	34	-0.56	0.913794	0.930327	no	C/T	No	1	200	0	50	0	ENSMUST00000170309:c.[465G>A]; ENSMUST00000174518:c.[864G>A]; ENSMUST00000172734:c.[948G>A]; ENSMUST00000066208:c.[948G>A]; ENSMUST00000174704:c.[914G>A]	ENSMUSP00000133970:p.[Arg305His]		ENSMUST00000174518:c.864G>A	No	Yes
18	56538711	SNV	A	G	No	1		Heterozygous	37	69	53.6232	1	12	25	0.324324	40.5676	37	69	33	33	0	0.601214	0.653604	no	A/G	No	1	200	0	53	0	ENSMUST00000174704:c.[869T>C]; ENSMUST00000172734:c.[903T>C]; ENSMUST00000174518:c.[819T>C]; ENSMUST00000066208:c.[903T>C]; ENSMUST00000170309:c.[439-1421T>C]	ENSMUSP00000133970:p.[Met290Thr]		ENSMUST00000174518:c.819T>C	No	Yes
18	58025052	SNV	G	A	No	1		Heterozygous	30	61	49.1803	1	13	17	0.433333	40.1667	30	61	28	29	0	0.99484	1	no	A/G	No	1	200	0	63	0	ENSMUST00000025497:c.7424C>T	ENSMUSP00000025497:p.Thr2475Met	ENSMUSP00000025497:p.Thr2475Met	ENSMUST00000025497:c.7424C>T	No	Yes
18	58063554	SNV	C	T	No	1		Heterozygous	24	37	64.8649	1	11	13	0.458333	39.9167	24	37	22	22	0	0.97108	1	no	C/T	No	1	72.83	0	47	0	ENSMUST00000025497:c.4277G>A	ENSMUSP00000025497:p.Arg1426Gln	ENSMUSP00000025497:p.Arg1426Gln	ENSMUST00000025497:c.4277G>A	No	Yes
18	58104009	SNV	T	C	No	1		Heterozygous	27	56	48.2143	1	11	16	0.407407	39.9259	27	56	25	24	-0.41	0.999585	1	no	C/T	No	1	200	0	36	0	ENSMUST00000025497:c.1921A>G	ENSMUSP00000025497:p.Ile641Val	ENSMUSP00000025497:p.Ile641Val	ENSMUST00000025497:c.1921A>G	No	Yes
18	58114502	SNV	G	T	No	1		Heterozygous	18	44	40.9091	1	10	8	0.444444	39.2778	18	44	16	16	-0.54	0.860591	1	no	G/T	No	1	116.445	0	43	0	ENSMUST00000025497:c.1319C>A	ENSMUSP00000025497:p.Thr440Asn	ENSMUSP00000025497:p.Thr440Asn	ENSMUST00000025497:c.1319C>A	No	Yes

[truncated: 41 more sheets: Figure 4b-c_2, Figure 4d, Figure 4e-g, Figure 4h, Figure 4i, Figure 5b, Figure 5c, Figure 5d, Figure 5e, Figure 6a, Figure 6b, Figure 6c, Figure 7b, Figure 7c, Figure 7d, Figure 7e, Figure 7f, Figure 7g, Figure 7h, Figure 7i …]
